# Supplementary material for: Isolation of a phosphinidene sulfide and selenide
Source: Chem Sci. 2025 Jul 10;16(32):14690–7. doi: 10.1039/d5sc04352b (PMC12261337; doi:10.1039/d5sc04352b)
Supplement: SC-016-D5SC04352B-s001 [file SC-016-D5SC04352B-s001.xyz]

2-trans

 C                 -2.28217100    4.77620900    3.50860000
 C                 -3.65559700    4.54951600    3.27288400
 C                 -4.59905200    5.35789600    3.91779300
 C                 -4.20623100    6.35102000    4.80816900
 C                 -2.85167900    6.56333900    5.04695800
 C                 -1.88113800    5.80220800    4.39102200
 C                 -0.44061200    6.03543500    4.67689200
 C                  0.44976400    6.41046500    3.66588300
 C                  1.81896100    6.51082600    3.92734000
 C                  2.28945700    6.17110800    5.20329000
 C                  1.41623700    5.82035200    6.23884300
 C                  0.04409400    5.79481800    5.96586500
 C                  1.92683200    5.44720000    7.59588300
 C                  2.51734100    6.42892000    8.42451500
 C                  2.99199200    6.05088700    9.68208200
 C                  2.89612700    4.73670100   10.14441100
 C                  2.30412600    3.78744800    9.31379100
 C                  1.81441200    4.11149500    8.04406100
 C                  2.76040300    7.04714600    2.89479100
 C                  3.17210100    6.26062900    1.79683000
 C                  4.05558600    6.81814300    0.86855300
 C                  4.54044700    8.12147500    0.99204200
 C                  4.10927200    8.88200800    2.07748300
 C                  3.22235300    8.37263400    3.03033100
 C                 -4.69496800    3.83168700    1.11558900
 C                 -5.17673700    2.85631200    0.23795900
 C                 -5.11529300    1.51452100    0.62458300
 C                 -4.57318800    1.13382600    1.85602800
 C                 -4.09682600    2.12583800    2.72053000
 C                 -4.15012600    3.47633300    2.35568600
 C                 -4.54380000   -0.30818500    2.25839900
 C                 -5.58981300   -0.82269800    3.04560700
 C                 -5.53686600   -2.16293000    3.44826600
 C                 -4.49246200   -3.00373400    3.07200000
 C                 -3.47432200   -2.47503900    2.27196500
 C                 -3.46936400   -1.13950000    1.86720700
 C                 -5.70306900    3.22494500   -1.11242100
 C                 -4.82355300    3.24827100   -2.21078600
 C                 -5.33369900    3.58118900   -3.47140200
 C                 -6.67892600    3.88526300   -3.66713400
 C                 -7.53128700    3.85907100   -2.55847500
 C                 -7.06936500    3.53685400   -1.28187700
 C                  2.57213700    7.89121800    7.99464800
 C                  1.23415800    3.01719600    7.15270900
 C                  2.72047700    4.81233000    1.65480800
 C                  2.76567200    9.28826200    4.15912900
 C                 -6.74616000    0.05442800    3.50583200
 C                 -2.31252200   -0.58748200    1.04730000
 C                 -3.33240100    2.98533100   -2.05195900
 C                 -8.03424400    3.47518800   -0.10539000
 C                  3.65119100    8.70393300    8.70855300
 C                  1.19998500    8.55308500    8.17362300
 C                  2.25821000    2.57403100    6.10185600
 C                  0.69885300    1.80326100    7.91042200
 C                  3.53767400    3.90844900    2.58563900
 C                  2.78598200    4.28548800    0.22291800
 C                  3.94044400    9.71992600    5.04163500
 C                  2.00933400   10.50312500    3.61194800
 C                 -6.52047200    0.52366300    4.94758800
 C                 -8.10576500   -0.63291500    3.35964200
 C                 -0.99286200   -1.32840700    1.27385800
 C                 -2.61927600   -0.56501000   -0.45500500
 C                 -2.55291300    4.30441000   -2.10083300
 C                 -2.78614300    1.99659700   -3.08367000
 C                 -9.14610100    4.52294700   -0.17720400
 C                 -8.63060700    2.06818700    0.02713600
 H                 -5.65768600    5.17689800    3.72416900
 H                 -4.95509100    6.96109700    5.31461400
 H                 -2.52499400    7.34530600    5.73509900
 H                  0.07190900    6.63634200    2.66548000
 H                  3.36565800    6.20198200    5.39799000
 H                 -0.65412000    5.52324300    6.76275100
 H                  3.44903600    6.80321700   10.32722600
 H                  2.22630200    2.75952000    9.67204000
 H                  4.38352700    6.22349500    0.01460200
 H                  4.46549800    9.91082400    2.18451500
 H                 -4.72466100    4.88375200    0.82022900
 H                 -5.49732400    0.74715100   -0.05309000
 H                 -3.69118400    1.83817800    3.69102900
 H                 -6.33646100   -2.56682100    4.07471600
 H                 -2.64542600   -3.12155400    1.97497000
 H                 -4.65777300    3.60952100   -4.33030800
 H                 -8.58813000    4.09885200   -2.69693100
 H                  2.80717900    7.91600200    6.92088400
 H                  0.38085900    3.44825400    6.61170600
 H                  1.66772300    4.75741600    1.98105500
 H                  2.06234100    8.73195000    4.79483900
 H                 -6.76333000    0.94821500    2.86470800
 H                 -2.16706700    0.45654500    1.36733100
 H                 -3.16272800    2.54047400   -1.05936500
 H                 -7.45116900    3.67471700    0.80666800
 H                  3.40912500    8.85570100    9.77128600
 H                  4.63460800    8.21567100    8.64714100
 H                  3.73386800    9.69973700    8.25046300
 H                  0.91058600    8.54719200    9.23588300
 H                  1.22639600    9.59834000    7.82875800
 H                  0.42236000    8.02385800    7.60487700
 H                  1.81719500    1.81861200    5.43174400
 H                  2.59928400    3.42055300    5.49003000
 H                  3.13920400    2.12962300    6.59024000
 H                 -0.00101900    2.09640100    8.70681600
 H                  0.16397400    1.14259600    7.21141500
 H                  1.51128800    1.21567000    8.36451200
 H                  3.16502100    2.87321500    2.54647700
 H                  4.59489100    3.90755800    2.27838600
 H                  3.48976800    4.25481900    3.62703100
 H                  2.23938700    4.93496600   -0.47655800
 H                  3.82624200    4.19849300   -0.12521400
 H                  2.33756000    3.28408300    0.17438200
 H                  4.47000300    8.84942400    5.45749000
 H                  4.67079500   10.31329600    4.47030300
 H                  3.58547100   10.34055900    5.87858300
 H                  1.63518600   11.12786400    4.43683400
 H                  2.66077800   11.12978700    2.98380000
 H                  1.15180200   10.18885900    3.00005300
 H                 -5.57583600    1.07894900    5.04112000
 H                 -7.34238900    1.17583000    5.27987900
 H                 -6.47210600   -0.34071500    5.62906500
 H                 -8.91465900    0.07729800    3.58622100
 H                 -8.25482500   -1.00991700    2.33765000
 H                 -8.21194600   -1.47989800    4.05395100
 H                 -0.98425500   -2.30209700    0.76001000
 H                 -0.16248400   -0.73298100    0.86512500
 H                 -0.79346900   -1.51309600    2.33977300
 H                 -2.78803500   -1.58771400   -0.82729400
 H                 -3.50926500    0.03393700   -0.68526500
 H                 -1.77079400   -0.12877500   -1.00464600
 H                 -1.48135100    4.12102100   -1.92508600
 H                 -2.66842200    4.78648700   -3.08456900
 H                 -2.91318600    5.00716700   -1.33498800
 H                 -3.35446400    1.05516500   -3.07864200
 H                 -2.82140500    2.41098800   -4.10285000
 H                 -1.73443700    1.76749600   -2.85542300
 H                 -8.74045400    5.53020300   -0.34911100
 H                 -9.86168800    4.30123200   -0.98316300
 H                 -9.71438500    4.53438700    0.76416700
 H                 -9.31079800    2.01199100    0.89077600
 H                 -9.20088700    1.80952600   -0.87850400
 H                 -7.84514600    1.31100900    0.16003600
 N                 -1.30357100    3.93734700    2.87631500
 P                 -1.35538600    3.89434600    1.18821900
 C                 -7.20747700    4.24088500   -5.04451400
 H                 -6.35259300    4.19480300   -5.73853000
 C                 -7.76478000    5.66677400   -5.08007500
 H                 -7.00799300    6.39623800   -4.75913100
 H                 -8.09414300    5.93126100   -6.09592400
 H                 -8.63263600    5.76432200   -4.40978700
 C                 -8.25376400    3.22927500   -5.52091400
 H                 -7.84868100    2.20766100   -5.51511700
 H                 -9.13887600    3.24484500   -4.86644900
 H                 -8.58768300    3.46549200   -6.54222000
 C                 -4.44086700   -4.44569600    3.54118900
 H                 -5.36643400   -4.63319700    4.10948700
 C                 -3.25598600   -4.67073900    4.48604000
 H                 -3.24867600   -5.70207700    4.86911600
 H                 -2.30264500   -4.49952500    3.96199100
 H                 -3.29762200   -3.98317500    5.34330600
 C                 -4.40330600   -5.42734100    2.36724600
 H                 -5.25925400   -5.27441500    1.69517900
 H                 -3.48341300   -5.29922300    1.77655900
 H                 -4.42600800   -6.46615000    2.72847200
 C                  3.42208000    4.35467900   11.51547000
 H                  3.23112900    3.27692200   11.64425500
 C                  2.67907400    5.09932100   12.62840100
 H                  1.59577100    4.92409500   12.56821900
 H                  3.03002000    4.77130800   13.61809600
 H                  2.85005500    6.18434100   12.55465300
 C                  4.93340500    4.57954500   11.61734300
 H                  5.47029200    4.02822100   10.83275300
 H                  5.17808200    5.64720300   11.50686100
 H                  5.31136600    4.24831200   12.59596600
 C                  5.50072200    8.69650000   -0.03248700
 H                  5.68914000    7.90544400   -0.77628400
 C                  6.84162000    9.07097900    0.60511000
 H                  7.54739800    9.43379000   -0.15678100
 H                  6.71070900    9.87157300    1.34938800
 H                  7.29337000    8.20833000    1.11460200
 C                  4.88632300    9.89292100   -0.76483900
 H                  5.56956700   10.26713900   -1.54163000
 H                  3.93441200    9.61993500   -1.24138400
 H                  4.68830800   10.71951600   -0.06510500
 C                 -0.44381400    3.10009900    3.73256800
 H                  0.12761300    3.75310600    4.40716600
 H                  0.27421900    2.60015000    3.07027600
 C                 -1.21993800    2.07099100    4.51709500
 C                 -1.99012700    2.43546200    5.62982100
 C                 -1.21903500    0.73700600    4.10061700
 C                 -2.76682600    1.48524700    6.29137500
 H                 -1.99456000    3.47348900    5.97139100
 C                 -1.99177200   -0.21764800    4.76370300
 H                 -0.61878600    0.45856000    3.23159400
 C                 -2.77501700    0.15853700    5.85463000
 H                 -3.37108700    1.78162700    7.15035700
 H                 -2.00198100   -1.25285600    4.41663900
 H                 -3.39284500   -0.58334100    6.36341200
 S                 -0.29411700    2.40701300    0.53176000

ts-2

 C                 -2.29651900    4.80217300    3.45477000
 C                 -3.67789000    4.68713000    3.17562200
 C                 -4.58143500    5.58341300    3.75616500
 C                 -4.15081000    6.55710600    4.65070200
 C                 -2.79509400    6.65764700    4.94662600
 C                 -1.85771300    5.81771500    4.33765600
 C                 -0.41679300    5.97606400    4.67196200
 C                  0.53342600    6.24044000    3.68066400
 C                  1.89570300    6.28634600    3.99358400
 C                  2.29652100    6.03449200    5.31096800
 C                  1.36295000    5.78980200    6.32519500
 C                  0.00435600    5.79336000    5.99350400
 C                  1.81102200    5.49303400    7.72158900
 C                  2.38587800    6.51559200    8.50922100
 C                  2.82183000    6.20724700    9.79943100
 C                  2.70036500    4.92189900   10.33176500
 C                  2.11858500    3.93211500    9.54120000
 C                  1.66731500    4.18744100    8.24186100
 C                  2.90111600    6.65782200    2.94673700
 C                  3.43714100    5.68679500    2.07521200
 C                  4.35822800    6.08863700    1.10423300
 C                  4.76960800    7.41650900    0.97802300
 C                  4.23162800    8.35758100    1.85591400
 C                  3.29979600    8.00498800    2.83637000
 C                 -4.84256900    3.98104400    1.07843800
 C                 -5.31972100    3.00191600    0.19944800
 C                 -5.13689400    1.65706400    0.52828900
 C                 -4.49322800    1.27587300    1.71234000
 C                 -4.04427500    2.26919300    2.58521400
 C                 -4.19958400    3.62519900    2.26853500
 C                 -4.33023600   -0.17110300    2.06356000
 C                 -5.30843300   -0.79431500    2.85894800
 C                 -5.12764200   -2.13312300    3.22907800
 C                 -4.02270000   -2.86988700    2.81157800
 C                 -3.07335900   -2.23563500    2.00262400
 C                 -3.19702600   -0.89722600    1.62724100
 C                 -5.97183500    3.38000600   -1.09214000
 C                 -5.18735600    3.48056400   -2.25623800
 C                 -5.81259600    3.83046500   -3.45873200
 C                 -7.18194000    4.07697800   -3.53390600
 C                 -7.93903300    3.97129900   -2.36302800
 C                 -7.36028600    3.62882200   -1.14015600
 C                  2.45430000    7.95041400    7.99914200
 C                  1.08257600    3.05774500    7.39894700
 C                  3.08452700    4.21609600    2.23714200
 C                  2.76620200    9.08172600    3.77176900
 C                 -6.53271000   -0.03686000    3.35521200
 C                 -2.12648700   -0.23776200    0.76700100
 C                 -3.67771300    3.28716200   -2.21458100
 C                 -8.22214700    3.47391700    0.10561400
 C                  3.55625900    8.78637200    8.64838700
 C                  1.09113400    8.63366300    8.16665400
 C                  2.10733300    2.54020200    6.38379700
 C                  0.51459300    1.89585600    8.21163300
 C                  3.98973200    3.57648000    3.29777600
 C                  3.16293600    3.41251300    0.93810700
 C                  3.85789400    9.54077100    4.74454600
 C                  2.17268900   10.26760600    3.00700000
 C                 -6.33396700    0.41892600    4.80474400
 C                 -7.82558600   -0.84209900    3.20488100
 C                 -0.75340900   -0.90672500    0.87091500
 C                 -2.53616500   -0.18011100   -0.71074500
 C                 -2.97334900    4.64546000   -2.12125800
 C                 -3.14307900    2.47388400   -3.39448300
 C                 -9.40059200    4.44729300    0.15453000
 C                 -8.71522400    2.02738700    0.23836300
 H                 -5.64223500    5.47975800    3.52009300
 H                 -4.86775800    7.23521900    5.11474200
 H                 -2.43550100    7.42289600    5.63764200
 H                  0.21356800    6.39691000    2.64924300
 H                  3.36208600    6.04256700    5.55882100
 H                 -0.73634000    5.60135800    6.77535100
 H                  3.26734800    6.99268200   10.41309000
 H                  2.01775200    2.92794000    9.95678700
 H                  4.77602100    5.34647800    0.42052400
 H                  4.54307800    9.40296200    1.77443800
 H                 -4.96369300    5.03742200    0.82378400
 H                 -5.50672600    0.88698900   -0.15360000
 H                 -3.56457500    1.98264300    3.52175300
 H                 -5.87519600   -2.62013600    3.86063200
 H                 -2.20101700   -2.80244300    1.67067200
 H                 -5.21326300    3.91971000   -4.36826300
 H                 -9.01345100    4.16372600   -2.40793200
 H                  2.66803700    7.91384600    6.92151000
 H                  0.24729100    3.47676200    6.82169100
 H                  2.04460200    4.17305000    2.59863200
 H                  1.95482400    8.64266300    4.36994700
 H                 -6.63938400    0.86671500    2.73718900
 H                 -2.02986000    0.80124200    1.12521800
 H                 -3.43218400    2.73073200   -1.29748300
 H                 -7.58190300    3.68612000    0.97547500
 H                  3.33191500    9.00836400    9.70271100
 H                  4.52987700    8.27688900    8.60532000
 H                  3.65013900    9.75015800    8.12756000
 H                  0.81854100    8.68331400    9.23225400
 H                  1.11908500    9.65952700    7.76851700
 H                  0.30157500    8.08097300    7.63770100
 H                  1.65472300    1.75939300    5.75125900
 H                  2.46722400    3.34599100    5.73015200
 H                  2.97705300    2.10557500    6.90100600
 H                 -0.19086300    2.24289100    8.98104300
 H                 -0.02126000    1.20804700    7.54025100
 H                  1.30989500    1.31981400    8.70906300
 H                  3.70091900    2.53056200    3.48411600
 H                  5.03611100    3.59050100    2.95540700
 H                  3.94243500    4.12150200    4.24995500
 H                  2.63894200    3.91367300    0.11189400
 H                  4.20696300    3.24816100    0.63026500
 H                  2.70828900    2.42012500    1.08054300
 H                  4.26605200    8.69194500    5.31370200
 H                  4.69345000   10.01112000    4.20289700
 H                  3.45822200   10.27674400    5.45922500
 H                  1.73097600   10.99214700    3.70708900
 H                  2.94052200   10.79720500    2.42290300
 H                  1.38788500    9.93594300    2.31246500
 H                 -5.44528600    1.05924400    4.90166200
 H                 -7.21010800    0.98273600    5.15910500
 H                 -6.19640800   -0.45156100    5.46616400
 H                 -8.69268100   -0.21422900    3.45761000
 H                 -7.95269600   -1.20581100    2.17502900
 H                 -7.84608400   -1.71216800    3.87825500
 H                 -0.73312900   -1.86075200    0.32232100
 H                  0.01368600   -0.25889700    0.42129600
 H                 -0.46327100   -1.11924200    1.90988300
 H                 -2.66564900   -1.19934700   -1.10653300
 H                 -3.47669300    0.36430300   -0.85790300
 H                 -1.75762800    0.32385300   -1.30404300
 H                 -1.88245200    4.51781800   -2.05069300
 H                 -3.19765000    5.25859300   -3.00837100
 H                 -3.30721500    5.20375700   -1.23337300
 H                 -3.66551400    1.51044500   -3.48740200
 H                 -3.25206400    3.01428600   -4.34684600
 H                 -2.07034300    2.27323400   -3.25667700
 H                 -9.07549400    5.48337700   -0.01726900
 H                -10.16339400    4.19944600   -0.59883200
 H                 -9.89022900    4.39669200    1.13779000
 H                 -9.31748400    1.90238700    1.15121700
 H                 -9.34015800    1.75737300   -0.62699700
 H                 -7.87488300    1.32023400    0.28271500
 N                 -1.36764100    3.90989500    2.85419600
 P                 -1.35398600    3.67667700    1.12684200
 C                 -7.83619000    4.45495500   -4.84997800
 H                 -7.03963600    4.47317300   -5.61143600
 C                 -8.45621700    5.85370100   -4.78567200
 H                 -7.70827600    6.60595800   -4.49838600
 H                 -8.87874000    6.13795900   -5.76086600
 H                 -9.26976800    5.88718400   -4.04471900
 C                 -8.87270400    3.41297900   -5.28006900
 H                 -8.42462000    2.41158100   -5.34534800
 H                 -9.70191600    3.36494000   -4.55751900
 H                 -9.29807500    3.66856300   -6.26192900
 C                 -3.83536500   -4.31190300    3.24547700
 H                 -4.74311500   -4.60168200    3.79925200
 C                 -2.64258700   -4.44508300    4.19781900
 H                 -2.52908800   -5.48341900    4.54338100
 H                 -1.70784900   -4.15355500    3.69349100
 H                 -2.76614700   -3.80002800    5.07991400
 C                 -3.69390400   -5.25712200    2.04983300
 H                 -4.55182500   -5.16659600    1.36903900
 H                 -2.78180900   -5.03386300    1.47564000
 H                 -3.62679600   -6.30189300    2.38732000
 C                  3.18634000    4.61291100   11.73572300
 H                  2.98092500    3.54581500   11.91957800
 C                  2.42271500    5.42527100   12.78553900
 H                  1.33958300    5.25640400   12.70681200
 H                  2.74476400    5.15037300   13.80095500
 H                  2.60648200    6.50290700   12.65564000
 C                  4.69676400    4.82961600   11.86490600
 H                  5.24783600    4.23077700   11.12631400
 H                  4.95503900    5.88721800   11.70145000
 H                  5.04616900    4.55028700   12.87001100
 C                  5.76984500    7.82563500   -0.08732100
 H                  6.05025600    6.91049900   -0.63377600
 C                  7.04219800    8.41132800    0.53136400
 H                  7.77996100    8.65111100   -0.24873400
 H                  6.81943300    9.34030100    1.07849600
 H                  7.50076100    7.70594300    1.23850400
 C                  5.14744700    8.80006200   -1.09151100
 H                  5.86301900    9.04817200   -1.88953100
 H                  4.24646500    8.37191600   -1.55264400
 H                  4.85787500    9.73922800   -0.59534800
 C                 -0.46805600    3.08066100    3.67389100
 H                  0.18815300    3.70543500    4.30073400
 H                  0.19950300    2.53816200    2.98391500
 C                 -1.22613200    2.08186800    4.51801700
 C                 -1.96896200    2.50096500    5.63055200
 C                 -1.28091800    0.73777300    4.14127000
 C                 -2.76354000    1.59423900    6.33076100
 H                 -1.94130200    3.54879300    5.93761800
 C                 -2.07686600   -0.17337900    4.83651300
 H                 -0.71061000    0.40766400    3.27091400
 C                 -2.82358600    0.25687300    5.93209100
 H                 -3.34415200    1.93501300    7.18959900
 H                 -2.13181900   -1.21252000    4.50497100
 H                 -3.45783200   -0.44857700    6.47132500
 S                  0.03585000    4.79260700    0.38616700

2-cis

 C                 -2.25978500    4.87416300    3.41656900
 C                 -3.62097300    4.78046400    3.05558000
 C                 -4.51349300    5.74670200    3.53481100
 C                 -4.08983800    6.77190300    4.37327700
 C                 -2.74665900    6.86208300    4.72251000
 C                 -1.82027000    5.93840900    4.23090500
 C                 -0.38554700    6.05739000    4.60475100
 C                  0.59425800    6.25122200    3.62675800
 C                  1.95023100    6.23469800    3.96762300
 C                  2.31154200    5.97863300    5.29606800
 C                  1.34784300    5.81639300    6.29872600
 C                 -0.00212500    5.89285900    5.93973500
 C                  1.74791400    5.52545600    7.71139400
 C                  2.37604300    6.52571600    8.48785800
 C                  2.75671800    6.22139100    9.79627300
 C                  2.53112100    4.96278800   10.35805900
 C                  1.90231100    3.99500000    9.57700100
 C                  1.50261700    4.24683700    8.26026600
 C                  2.99731400    6.52763600    2.94024800
 C                  3.37197500    5.55152300    1.99425100
 C                  4.35800200    5.86734200    1.05555800
 C                  4.98021400    7.11617000    1.02687100
 C                  4.58672100    8.06815800    1.96781400
 C                  3.60189800    7.80110900    2.92240400
 C                 -4.87399400    4.03587500    1.02562600
 C                 -5.37321900    3.04016800    0.17813900
 C                 -5.11969700    1.70012900    0.48190400
 C                 -4.39839100    1.34287100    1.62778000
 C                 -3.94225100    2.35285500    2.47527500
 C                 -4.14923500    3.70289500    2.17386700
 C                 -4.10440200   -0.09030300    1.94923500
 C                 -5.10296100   -0.89151100    2.53249400
 C                 -4.80311800   -2.22174300    2.85324200
 C                 -3.54796000   -2.77248600    2.60969500
 C                 -2.56795600   -1.95687600    2.03281400
 C                 -2.81657300   -0.62482500    1.69946300
 C                 -6.13606400    3.40316500   -1.05628000
 C                 -5.44527800    3.66933000   -2.25191400
 C                 -6.18295500    3.99017900   -3.39799000
 C                 -7.57428400    4.05503400   -3.38746800
 C                 -8.23786200    3.79220100   -2.18477800
 C                 -7.54576200    3.46928900   -1.01699700
 C                  2.56730200    7.93671900    7.94247100
 C                  0.87052400    3.13367000    7.42999000
 C                  2.78161500    4.14971200    2.04068000
 C                  3.21013300    8.90017800    3.90104800
 C                 -6.46156200   -0.30876200    2.89664900
 C                 -1.71861100    0.23994300    1.08933700
 C                 -3.92809200    3.59383200   -2.34184000
 C                 -8.31132900    3.14558200    0.25857500
 C                  3.68524600    8.71851300    8.63060200
 C                  1.24816100    8.71646400    8.01255800
 C                  1.89936200    2.51233800    6.47825000
 C                  0.18758600    2.04223900    8.25259500
 C                  3.61721300    3.26329900    2.97164600
 C                  2.62422600    3.50397700    0.66472700
 C                  4.36612600    9.23224300    4.84970300
 C                  2.71643900   10.15326900    3.17170700
 C                 -6.40823700    0.28712100    4.30867100
 C                 -7.61143300   -1.30833000    2.77030500
 C                 -0.30815200   -0.32971000    1.23885800
 C                 -1.97158600    0.54905100   -0.39175300
 C                 -3.31939800    4.91318900   -2.82264200
 C                 -3.49477600    2.42426700   -3.23160000
 C                 -9.49429700    4.08431900    0.50374100
 C                 -8.77312100    1.68335900    0.24692300
 H                 -5.56522900    5.66470700    3.25529100
 H                 -4.80587100    7.50352500    4.74945500
 H                 -2.39075100    7.67002400    5.36456800
 H                  0.29588700    6.41279700    2.58675000
 H                  3.37196400    5.92025800    5.55909600
 H                 -0.76795700    5.76423600    6.71010200
 H                  3.24234900    6.98865800   10.40194800
 H                  1.72155900    3.01109100   10.01355200
 H                  4.65920200    5.11860600    0.31989300
 H                  5.05581000    9.05637100    1.95563300
 H                 -5.02595400    5.08665600    0.76616600
 H                 -5.47488800    0.91865400   -0.19610300
 H                 -3.41246900    2.07718500    3.38468400
 H                 -5.57085300   -2.85066200    3.30948100
 H                 -1.57980600   -2.37915100    1.84060300
 H                 -5.65326700    4.19526800   -4.33278800
 H                 -9.32951900    3.84067600   -2.15909400
 H                  2.83906600    7.85139500    6.88037400
 H                  0.08845200    3.59048600    6.80858100
 H                  1.77566300    4.23072800    2.48360500
 H                  2.37378000    8.53284100    4.51309000
 H                 -6.66822800    0.51664800    2.20009100
 H                 -1.74711100    1.19733900    1.63664700
 H                 -3.53116300    3.40685400   -1.33300000
 H                 -7.61511300    3.26662100    1.10199600
 H                  3.42108400    8.97904200    9.66667100
 H                  4.62639000    8.14993600    8.64933800
 H                  3.86525800    9.66224800    8.09629400
 H                  0.92344000    8.82073800    9.05939200
 H                  1.37042000    9.72414800    7.58660900
 H                  0.45021400    8.20363900    7.45712800
 H                  1.42350000    1.73795300    5.85480200
 H                  2.34247200    3.26767200    5.81394700
 H                  2.71381400    2.04088900    7.04979300
 H                 -0.51891000    2.46523800    8.98181800
 H                 -0.37367400    1.37462200    7.58082200
 H                  0.91790000    1.42516600    8.79805800
 H                  3.16055600    2.26751200    3.08341700
 H                  4.63212800    3.13413900    2.56465600
 H                  3.71081300    3.71542400    3.96962200
 H                  2.04946200    4.14850500   -0.01739500
 H                  3.59878300    3.28926100    0.20173000
 H                  2.08968900    2.54713400    0.75791400
 H                  4.70060400    8.34027500    5.40074200
 H                  5.23178300    9.62498500    4.29399500
 H                  4.05976500    9.99557600    5.58119700
 H                  2.37478500   10.90854400    3.89504900
 H                  3.51607000   10.60773100    2.56724500
 H                  1.87953000    9.91422700    2.50041800
 H                 -5.62648000    1.05674800    4.38662500
 H                 -7.37369900    0.74221700    4.57729700
 H                 -6.18082400   -0.50060100    5.04472900
 H                 -8.57335800   -0.79158200    2.90089100
 H                 -7.61490000   -1.79686200    1.78506400
 H                 -7.55893100   -2.09222200    3.54087000
 H                 -0.16133800   -1.20568400    0.58852200
 H                  0.42613900    0.43108200    0.93424900
 H                 -0.07510600   -0.63973000    2.26802600
 H                 -1.96195700   -0.38156700   -0.98023900
 H                 -2.93548100    1.04659400   -0.55209500
 H                 -1.18215400    1.21109700   -0.78153300
 H                 -2.22132500    4.85223100   -2.81013600
 H                 -3.63856700    5.15387500   -3.84867200
 H                 -3.61732900    5.74497400   -2.16734700
 H                 -3.91608300    1.47405800   -2.87092700
 H                 -3.83494400    2.57003000   -4.26888800
 H                 -2.39815300    2.33345000   -3.24286600
 H                 -9.18489700    5.13824500    0.45871200
 H                -10.29462100    3.93304900   -0.23608500
 H                 -9.92977900    3.89339200    1.49551400
 H                 -9.29074200    1.42814100    1.18443700
 H                 -9.46807300    1.50759300   -0.58906600
 H                 -7.92239900    0.99727500    0.12475000
 N                 -1.31832400    3.89862400    2.95192700
 P                 -0.81724500    3.74073900    1.34250400
 C                 -8.35100500    4.40508000   -4.64329900
 H                 -7.61169900    4.55945700   -5.44594300
 C                 -9.13543600    5.70886500   -4.47032300
 H                 -8.47059000    6.53631800   -4.18554000
 H                 -9.65022300    5.98128200   -5.40373000
 H                 -9.89878200    5.60402200   -3.68393300
 C                 -9.27432000    3.26013100   -5.06930900
 H                 -8.70981500    2.32817900   -5.21304700
 H                -10.04410600    3.07354000   -4.30471500
 H                 -9.78909100    3.50401800   -6.01055100
 C                 -3.24256700   -4.21462300    2.97033200
 H                 -4.17282100   -4.65051700    3.36941100
 C                 -2.17658200   -4.29937100    4.06692200
 H                 -1.98542400   -5.34579500    4.34765500
 H                 -1.22558800   -3.86488700    3.72155300
 H                 -2.49011500   -3.75344200    4.96846800
 C                 -2.83237300   -5.02995800    1.74091600
 H                 -3.60137100   -4.97942900    0.95749900
 H                 -1.89090000   -4.65115600    1.31452300
 H                 -2.67718800   -6.08563300    2.00843600
 C                  2.95653100    4.66034200   11.78285200
 H                  2.67935800    3.61317200   11.98593000
 C                  2.21469100    5.54580300   12.78834500
 H                  1.12590700    5.44125500   12.68116900
 H                  2.48990200    5.27931100   13.81962100
 H                  2.46833400    6.60627400   12.63666000
 C                  4.47313500    4.78647100   11.95324200
 H                  5.00713500    4.13582400   11.24662400
 H                  4.80227500    5.82148500   11.77331300
 H                  4.77444800    4.51171900   12.97499300
 C                  6.04627400    7.43367600   -0.00517400
 H                  6.18628900    6.52517100   -0.61311700
 C                  7.38633200    7.76790200    0.65597200
 H                  8.16245900    7.94208900   -0.10395000
 H                  7.30465400    8.68034100    1.26650800
 H                  7.71982500    6.95211400    1.31258300
 C                  5.59786300    8.56019600   -0.94081600
 H                  6.35353000    8.74462700   -1.71878400
 H                  4.64633200    8.31269700   -1.43171500
 H                  5.45483900    9.49792700   -0.38198700
 C                 -0.60522500    3.05124900    3.93538700
 H                  0.04854100    3.68436200    4.55607000
 H                  0.05814000    2.39059400    3.35386500
 C                 -1.50628000    2.20833300    4.80714700
 C                 -2.31183600    2.78965200    5.79583700
 C                 -1.59126700    0.82861900    4.59694800
 C                 -3.20009200    2.00758100    6.53173400
 H                 -2.25691700    3.86477000    5.97971800
 C                 -2.48692800    0.04340200    5.32299300
 H                 -0.97339500    0.36506700    3.82660000
 C                 -3.29546500    0.63519000    6.29206800
 H                 -3.82667100    2.47385900    7.29343000
 H                 -2.56375700   -1.02479900    5.10844500
 H                 -4.00409500    0.02950500    6.85886300
 S                 -1.58217800    5.14510800    0.26509700

4-trans

 C                 -2.23205200    4.77290200    3.46342700
 C                 -3.60695100    4.56311200    3.22180600
 C                 -4.54242600    5.38659400    3.85932400
 C                 -4.14078000    6.37865800    4.74679300
 C                 -2.78481100    6.57354900    4.99128200
 C                 -1.82105600    5.79636500    4.34389200
 C                 -0.38037700    6.01345400    4.64221600
 C                  0.52678100    6.37902900    3.64259600
 C                  1.89212600    6.47747600    3.92608400
 C                  2.34181500    6.14050900    5.20980200
 C                  1.45185100    5.79412500    6.23247000
 C                  0.08422500    5.77457000    5.93906200
 C                  1.94155400    5.42176800    7.59699100
 C                  2.52776700    6.40215800    8.43008700
 C                  2.98670300    6.02413300    9.69345100
 C                  2.87886900    4.71127000   10.15696700
 C                  2.28980600    3.76370800    9.32219000
 C                  1.81544000    4.08781800    8.04665600
 C                  2.85040900    7.01876400    2.91154900
 C                  3.31379800    6.22592400    1.83946600
 C                  4.20854100    6.79193500    0.92718100
 C                  4.65586500    8.10936600    1.04317900
 C                  4.17624500    8.87461800    2.10488100
 C                  3.27655700    8.35670300    3.04093700
 C                 -4.66472800    3.85060100    1.07169400
 C                 -5.17599800    2.87915400    0.20648900
 C                 -5.13959600    1.53930400    0.60289900
 C                 -4.59545800    1.15641400    1.83264400
 C                 -4.08844300    2.14423400    2.68428400
 C                 -4.11651000    3.49271800    2.30962500
 C                 -4.60407400   -0.28127400    2.25094500
 C                 -5.66267400   -0.75659700    3.04634900
 C                 -5.64630500   -2.09254700    3.46573200
 C                 -4.62633800   -2.96668100    3.09853300
 C                 -3.59596100   -2.47688800    2.28950700
 C                 -3.55485600   -1.14727400    1.86730600
 C                 -5.71368500    3.24669800   -1.13967000
 C                 -4.84513500    3.26040900   -2.24680500
 C                 -5.36684200    3.58525300   -3.50464500
 C                 -6.71335700    3.89145100   -3.68890000
 C                 -7.55426800    3.87670400   -2.57140100
 C                 -7.08037000    3.56226000   -1.29712800
 C                  2.59238400    7.86364200    7.99885200
 C                  1.23568500    2.99564600    7.15203500
 C                  2.90402900    4.76416400    1.71183600
 C                  2.76937200    9.27408500    4.14654100
 C                 -6.79357400    0.15791200    3.49721000
 C                 -2.38652700   -0.63885400    1.03518500
 C                 -3.35311800    2.99840700   -2.09740900
 C                 -8.03350500    3.51512600   -0.11043000
 C                  3.67066500    8.67234700    8.71847200
 C                  1.22169300    8.53099200    8.16873500
 C                  2.26397200    2.54493300    6.10850300
 C                  0.68791800    1.78596000    7.90767700
 C                  3.71946300    3.89856100    2.68014500
 C                  3.02440000    4.21353200    0.29269400
 C                  3.91199600    9.75400800    5.04626200
 C                  1.98778400   10.45682400    3.56569600
 C                 -6.54820500    0.64555000    4.92962300
 C                 -8.17143100   -0.49610400    3.37012500
 C                 -1.08901900   -1.41662200    1.26476600
 C                 -2.70221400   -0.62419900   -0.46562800
 C                 -2.57959300    4.32127900   -2.14071000
 C                 -2.80728200    2.01783100   -3.13684100
 C                 -9.12907100    4.58076900   -0.17124500
 C                 -8.65078600    2.11792500    0.02897700
 H                 -5.60240200    5.21840400    3.66160700
 H                 -4.88375500    7.00117500    5.24670500
 H                 -2.45086900    7.35393000    5.67771500
 H                  0.16568800    6.60438400    2.63585700
 H                  3.41463200    6.17199200    5.42201900
 H                 -0.62736600    5.51075900    6.72664100
 H                  3.44061400    6.77540000   10.34211000
 H                  2.20191200    2.73713700    9.68199500
 H                  4.57564600    6.19306800    0.09229900
 H                  4.50408700    9.91342500    2.20611000
 H                 -4.67807400    4.90126500    0.77023600
 H                 -5.54573700    0.77546500   -0.06464400
 H                 -3.68310500    1.85563600    3.65451700
 H                 -6.45557500   -2.46634200    4.09833500
 H                 -2.78674900   -3.15053100    1.99889500
 H                 -4.69952700    3.60518400   -4.37045700
 H                 -8.61173500    4.11910300   -2.70067100
 H                  2.83367800    7.88673900    6.92647500
 H                  0.38846700    3.43074800    6.60458000
 H                  1.84379400    4.68768100    2.00887500
 H                  2.07095300    8.70544800    4.77680900
 H                 -6.79116800    1.04083600    2.84092100
 H                 -2.20853900    0.40416900    1.34288000
 H                 -3.17898200    2.54733400   -1.10828800
 H                 -7.43773800    3.70572500    0.79535100
 H                  3.42164200    8.82871800    9.77893500
 H                  4.65159800    8.17811200    8.66591200
 H                  3.76260600    9.66613300    8.25772800
 H                  0.92515500    8.52632900    9.22902500
 H                  1.25422500    9.57607600    7.82391500
 H                  0.44592000    8.00437300    7.59493200
 H                  1.82439600    1.78699900    5.44033400
 H                  2.61007600    3.38709700    5.49348400
 H                  3.14147100    2.10074900    6.60335400
 H                 -0.01472400    2.08440500    8.69963100
 H                  0.15289500    1.12817400    7.20608900
 H                  1.49377500    1.19353400    8.36718700
 H                  3.37056000    2.85468300    2.65536900
 H                  4.78311600    3.91510800    2.39637900
 H                  3.64109600    4.26489600    3.71264500
 H                  2.47444600    4.82973000   -0.43347300
 H                  4.07573200    4.15375200   -0.02682300
 H                  2.61203600    3.19602900    0.25297800
 H                  4.46082500    8.90586300    5.48284400
 H                  4.63418800   10.36440900    4.48256600
 H                  3.52038800   10.37241100    5.86847800
 H                  1.58068400   11.08409500    4.37285700
 H                  2.63223600   11.09136500    2.93819400
 H                  1.15105700   10.10718000    2.94420300
 H                 -5.58949500    1.17834900    5.00891500
 H                 -7.35164400    1.32375300    5.25493700
 H                 -6.51790500   -0.20828500    5.62528800
 H                 -8.96019000    0.23956600    3.58627000
 H                 -8.33536500   -0.88891800    2.35640100
 H                 -8.29669700   -1.32618200    4.08145900
 H                 -1.11670000   -2.40077600    0.77203700
 H                 -0.24312700   -0.85871800    0.83532400
 H                 -0.88422500   -1.58385000    2.33260800
 H                 -2.90745600   -1.64509600   -0.82420400
 H                 -3.57300800    0.00197600   -0.69740000
 H                 -1.84358900   -0.22360600   -1.02715000
 H                 -1.50426500    4.14227100   -1.98459100
 H                 -2.71320400    4.81489900   -3.11644300
 H                 -2.93197800    5.01291100   -1.36101000
 H                 -3.37901900    1.07843600   -3.14232400
 H                 -2.83731300    2.44157400   -4.15239000
 H                 -1.75700900    1.78331100   -2.90663900
 H                 -8.70866900    5.58134900   -0.34658200
 H                 -9.85556800    4.37120500   -0.97065100
 H                 -9.68833000    4.60092700    0.77540200
 H                 -9.32256900    2.07258700    0.89983500
 H                 -9.23466700    1.86790300   -0.87042200
 H                 -7.87605100    1.34840100    0.15375100
 N                 -1.26003600    3.92029800    2.83604100
 P                 -1.30275700    3.90086400    1.14923200
 C                 -7.25501400    4.23822600   -5.06345200
 H                 -6.40794800    4.18206700   -5.76624800
 C                 -7.80547800    5.66663200   -5.10474000
 H                 -7.04154500    6.39477900   -4.79805500
 H                 -8.14461900    5.92451700   -6.11907300
 H                 -8.66538900    5.77407900   -4.42576900
 C                 -8.31149100    3.22817700   -5.52023500
 H                 -7.91161000    2.20454900   -5.51020400
 H                 -9.18954000    3.25378000   -4.85662600
 H                 -8.65505300    3.45763100   -6.53988400
 C                 -4.61384600   -4.40346800    3.58595100
 H                 -5.54241600   -4.55743700    4.15939800
 C                 -3.43255600   -4.65000500    4.52992000
 H                 -3.45307400   -5.67623500    4.92601100
 H                 -2.47660300   -4.51251600    4.00073100
 H                 -3.45169400   -3.95078700    5.37850200
 C                 -4.60792600   -5.40052200    2.42446600
 H                 -5.46160500   -5.23222800    1.75319100
 H                 -3.68687500   -5.30547000    1.82936800
 H                 -4.65828200   -6.43368500    2.79885600
 C                  3.38883700    4.32877700   11.53392200
 H                  3.19007200    3.25245900   11.66288200
 C                  2.63956000    5.08008700   12.63812100
 H                  1.55585600    4.91121600   12.56782700
 H                  2.97895400    4.75194500   13.63178700
 H                  2.81777600    6.16391200   12.56398300
 C                  4.90044600    4.54467900   11.65011200
 H                  5.44158500    3.98861900   10.87180900
 H                  5.15263400    5.61063000   11.53999400
 H                  5.26685700    4.21306400   12.63298300
 C                  5.62863000    8.69404200    0.03602000
 H                  5.86022500    7.89626600   -0.68813800
 C                  6.93977600    9.11743000    0.70411800
 H                  7.65655800    9.48704700   -0.04410200
 H                  6.76533900    9.92671800    1.42982600
 H                  7.40076800    8.27690300    1.24154100
 C                  5.00195100    9.85991700   -0.73427100
 H                  5.69622300   10.24030500   -1.49818400
 H                  4.07199400    9.55186600   -1.23230500
 H                  4.76102300   10.69220800   -0.05502500
 C                 -0.41875800    3.07476500    3.70378900
 H                  0.14856600    3.72472500    4.38469200
 H                  0.30443000    2.56723100    3.05306900
 C                 -1.21472500    2.05603000    4.48208700
 C                 -1.98438200    2.43313100    5.59096700
 C                 -1.23084000    0.72122500    4.06724400
 C                 -2.77847800    1.49584500    6.25025800
 H                 -1.97465500    3.47167600    5.93090200
 C                 -2.02125400   -0.22017600    4.72852400
 H                 -0.62968300    0.43114300    3.20219400
 C                 -2.80456000    0.16904300    5.81485500
 H                 -3.38230300    1.80250400    7.10592200
 H                 -2.04493000   -1.25600600    4.38433500
 H                 -3.43618400   -0.56300900    6.32095600
 Se                -0.16999600    2.31441100    0.41209000


ts-4

 C                 -2.28157100    4.90350900    3.58475900
 C                 -3.64926600    4.74708700    3.26553700
 C                 -4.60340800    5.57534500    3.86675400
 C                 -4.23718600    6.51876100    4.82034300
 C                 -2.89419300    6.66117800    5.15513300
 C                 -1.90865500    5.89357800    4.52844900
 C                 -0.47998600    6.09769200    4.88295400
 C                  0.45445200    6.37865900    3.88456200
 C                  1.82477000    6.38460400    4.15874200
 C                  2.24851300    6.12281600    5.46714900
 C                  1.32934600    5.87550900    6.49536300
 C                 -0.03688100    5.88579700    6.19241300
 C                  1.79675700    5.52373500    7.87352100
 C                  2.32942000    6.52198100    8.71761700
 C                  2.77265900    6.16191900    9.99192100
 C                  2.69746000    4.84609400   10.45393100
 C                  2.15962800    3.87817400    9.60650600
 C                  1.70569500    4.18665700    8.31993700
 C                  2.77977900    6.59197500    3.02341200
 C                  3.43490100    5.48737000    2.44497300
 C                  4.24058700    5.69362700    1.31843000
 C                  4.40694300    6.95276100    0.74935300
 C                  3.75601200    8.03711400    1.34638200
 C                  2.94802000    7.88332000    2.47292900
 C                 -4.74278200    4.08658500    1.11507800
 C                 -5.19763700    3.12661700    0.20364300
 C                 -5.00376200    1.77550000    0.49855300
 C                 -4.37115000    1.36900300    1.68007500
 C                 -3.94154200    2.34265500    2.58433700
 C                 -4.11324300    3.70524300    2.30488800
 C                 -4.21093600   -0.08617900    1.99572100
 C                 -5.19857900   -0.73109300    2.76213500
 C                 -5.02407400   -2.08093400    3.09232500
 C                 -3.91691600   -2.80733300    2.66203700
 C                 -2.95864200   -2.15079900    1.88252600
 C                 -3.07473600   -0.80035000    1.55014300
 C                 -5.85496200    3.53040800   -1.07753400
 C                 -5.07658500    3.66582700   -2.24173100
 C                 -5.70984300    4.03759000   -3.43355700
 C                 -7.08167900    4.27193300   -3.49831200
 C                 -7.83312500    4.13102200   -2.32744100
 C                 -7.24637400    3.76602800   -1.11504800
 C                  2.34511800    7.98085000    8.28079600
 C                  1.18379700    3.08331300    7.40500900
 C                  3.32386500    4.08453800    3.02600000
 C                  2.31517300    9.09634500    3.14229400
 C                 -6.42412000    0.01449300    3.27305100
 C                 -1.98959900   -0.11346500    0.73150700
 C                 -3.56504800    3.48825000   -2.21194900
 C                 -8.10353000    3.57155700    0.12849100
 C                  3.44254100    8.81370700    8.94207100
 C                  0.96911800    8.61435000    8.52242900
 C                  2.26957700    2.64508800    6.41570900
 C                  0.61554900    1.87033400    8.13905000
 C                  4.56247600    3.76336600    3.87189800
 C                  3.11658700    2.99758100    1.96770900
 C                  3.16079300    9.52194800    4.34994200
 C                  2.09433200   10.28004800    2.20191900
 C                 -6.22969200    0.43051700    4.73524000
 C                 -7.71776200   -0.78423600    3.09721900
 C                 -0.61536100   -0.77607500    0.85837300
 C                 -2.36452100   -0.02351500   -0.75367200
 C                 -2.87756500    4.85447700   -2.11048500
 C                 -3.03071300    2.69308700   -3.40444500
 C                 -9.28873600    4.53481200    0.20677700
 C                 -8.58567300    2.11836100    0.22300900
 H                 -5.65294700    5.43931900    3.59877500
 H                 -4.99387400    7.14122500    5.29897700
 H                 -2.58327900    7.40625600    5.89040800
 H                  0.11548000    6.54064600    2.86093100
 H                  3.31823800    6.09527100    5.69375800
 H                 -0.75993900    5.65746000    6.98113300
 H                  3.18576900    6.93058500   10.64843500
 H                  2.09692200    2.84909300    9.96536200
 H                  4.74815700    4.84055300    0.86085800
 H                  3.88036400    9.03109400    0.91229300
 H                 -4.87878200    5.14811600    0.89131500
 H                 -5.36033500    1.01999500   -0.20637100
 H                 -3.47086800    2.03556600    3.51928100
 H                 -5.77810800   -2.58548600    3.70198200
 H                 -2.08354100   -2.70854600    1.54217900
 H                 -5.11439700    4.15438200   -4.34259100
 H                 -8.90970200    4.31287500   -2.36396500
 H                  2.52768600    8.00071600    7.19692500
 H                  0.36167200    3.50839900    6.81256200
 H                  2.44579700    4.06576400    3.68794700
 H                  1.32936200    8.78958000    3.52123000
 H                 -6.52706200    0.93462700    2.67917800
 H                 -1.90865200    0.91708000    1.11600600
 H                 -3.30679400    2.92496900   -1.30248400
 H                 -7.46285400    3.76474300    1.00239100
 H                  3.23920100    8.98003400   10.01082100
 H                  4.42662600    8.33160900    8.85202700
 H                  3.49900600    9.80297900    8.46534600
 H                  0.72671200    8.59738600    9.59630000
 H                  0.95664300    9.66046800    8.18107200
 H                  0.18046000    8.06789400    7.98589600
 H                  1.86424100    1.91257900    5.69790700
 H                  2.66511900    3.50090100    5.85206000
 H                  3.11015500    2.17614300    6.95118400
 H                 -0.13344600    2.16365100    8.88943100
 H                  0.12995400    1.19804800    7.41557700
 H                  1.40445900    1.29497500    8.64714400
 H                  4.48891700    2.75607400    4.30889100
 H                  5.46879400    3.80286500    3.24771800
 H                  4.69041200    4.48505900    4.69124800
 H                  2.27466200    3.23519300    1.30158200
 H                  4.01226600    2.85734400    1.34407800
 H                  2.91032200    2.03320200    2.45783500
 H                  3.28265200    8.69338600    5.06210700
 H                  4.16364100    9.83360200    4.01962400
 H                  2.69217200   10.36579800    4.87898700
 H                  1.50595200   11.05717200    2.71035900
 H                  3.04657300   10.74110300    1.89882700
 H                  1.55439000    9.97890600    1.29274400
 H                 -5.34013900    1.06618600    4.85249000
 H                 -7.10595500    0.98617000    5.10202000
 H                 -6.09580800   -0.45801300    5.37299600
 H                 -8.58475200   -0.16180300    3.36338200
 H                 -7.84189700   -1.12093800    2.05785500
 H                 -7.74198000   -1.67138000    3.74777100
 H                 -0.56922800   -1.71332100    0.28293600
 H                  0.16141900   -0.10942900    0.45515400
 H                 -0.36006200   -1.01669300    1.90055800
 H                 -2.47983300   -1.03350000   -1.17673700
 H                 -3.30464400    0.51995900   -0.90893800
 H                 -1.57533200    0.49835000   -1.31658700
 H                 -1.78406800    4.74067600   -2.06175500
 H                 -3.12618400    5.47721600   -2.98435000
 H                 -3.20303500    5.39434600   -1.20818600
 H                 -3.54534500    1.72623500   -3.50496800
 H                 -3.15113300    3.24330700   -4.34981600
 H                 -1.95547800    2.50027200   -3.27560700
 H                 -8.97120100    5.57753400    0.06328700
 H                -10.05146900    4.30278600   -0.55166100
 H                 -9.77591100    4.45336800    1.18920700
 H                 -9.18410700    1.96389300    1.13386600
 H                 -9.21139700    1.86753700   -0.64755300
 H                 -7.73995900    1.41650900    0.24520400
 N                 -1.30313100    4.07330400    2.97408600
 P                 -1.23878100    3.82486600    1.24905500
 C                 -7.74469100    4.67415100   -4.80274600
 H                 -6.95123900    4.71851100   -5.56636200
 C                 -8.37858800    6.06460100   -4.70310700
 H                 -7.63721800    6.81738600   -4.40057500
 H                 -8.80755500    6.36762300   -5.66980400
 H                 -9.18968100    6.07216500   -3.95875900
 C                 -8.77227200    3.63213700   -5.25368400
 H                 -8.31428000    2.63724800   -5.34461500
 H                 -9.59798200    3.55838800   -4.52929800
 H                 -9.20421400    3.90673200   -6.22751200
 C                 -3.73655900   -4.26236400    3.05319100
 H                 -4.64763900   -4.56545900    3.59424600
 C                 -2.54828800   -4.42804600    4.00610900
 H                 -2.44226700   -5.47582800    4.32450100
 H                 -1.60989400   -4.12921200    3.51289300
 H                 -2.67127500   -3.80532100    4.90420300
 C                 -3.59286000   -5.17152900    1.83019000
 H                 -4.44817700   -5.05855300    1.14948100
 H                 -2.67839500   -4.93256900    1.26617100
 H                 -3.52897200   -6.22619200    2.13611200
 C                  3.18623900    4.48107300   11.84343100
 H                  3.02306000    3.39818800   11.96770200
 C                  2.38272100    5.20422700   12.92814500
 H                  1.30799000    4.99617900   12.83046900
 H                  2.70857100    4.88849700   13.93037700
 H                  2.52313300    6.29381200   12.85741700
 C                  4.68564700    4.75098200   11.99806800
 H                  5.26587100    4.21492200   11.23399300
 H                  4.90214300    5.82527400   11.89348500
 H                  5.03876100    4.43253100   12.99015800
 C                  5.24858800    7.14092200   -0.49875100
 H                  5.69526500    6.16157000   -0.73571800
 C                  6.39057100    8.13531500   -0.27421800
 H                  7.02273400    8.20943200   -1.17147700
 H                  5.99969700    9.14139200   -0.05819100
 H                  7.02252300    7.83014300    0.57162600
 C                  4.37764500    7.55993100   -1.68736800
 H                  4.97929100    7.63871800   -2.60516700
 H                  3.57004000    6.83465000   -1.86053500
 H                  3.91407500    8.54122900   -1.50200800
 C                 -0.39479400    3.25071100    3.79269300
 H                  0.18478300    3.88004000    4.48531400
 H                  0.34366600    2.79460100    3.11295600
 C                 -1.12589700    2.16474900    4.54531500
 C                 -1.92445600    2.47714200    5.65414900
 C                 -1.09209900    0.84526300    4.08830800
 C                 -2.69208600    1.48933400    6.26949200
 H                 -1.95943200    3.50461400    6.02462000
 C                 -1.85900500   -0.14683300    4.70066700
 H                 -0.47078700    0.60063800    3.22405600
 C                 -2.66668700    0.17756200    5.78972300
 H                 -3.31873200    1.74537200    7.12547400
 H                 -1.84344600   -1.16725600    4.31221000
 H                 -3.27972900   -0.59171800    6.26224500
 Se                 0.18336200    5.11649100    0.46188400

4-cis

 C                 -2.21441900    4.88542000    3.35780400
 C                 -3.57411100    4.79514300    2.98868700
 C                 -4.46316900    5.77228700    3.45308300
 C                 -4.03943900    6.80419900    4.28267800
 C                 -2.69867800    6.88885000    4.64159600
 C                 -1.77466400    5.95373600    4.16752900
 C                 -0.34465000    6.06583800    4.56256200
 C                  0.65416900    6.24698600    3.60170800
 C                  2.00369900    6.22373600    3.96754000
 C                  2.33916200    5.97518600    5.30396000
 C                  1.35615100    5.82638500    6.28993300
 C                  0.01362700    5.90842000    5.90562400
 C                  1.72835200    5.54431000    7.71194700
 C                  2.34925200    6.54676800    8.49136900
 C                  2.70344200    6.25109600    9.80918700
 C                  2.45817100    4.99909400   10.37740500
 C                  1.83705000    4.02899800    9.59300200
 C                  1.46380600    4.27216000    8.26691800
 C                  3.07073100    6.50128100    2.95645100
 C                  3.46070000    5.51185400    2.03067000
 C                  4.46257400    5.81414400    1.10450500
 C                  5.08659400    7.06200300    1.06979500
 C                  4.67905500    8.02662400    1.99168200
 C                  3.67754800    7.77341600    2.93267600
 C                 -4.86695200    4.03978800    0.98720700
 C                 -5.38847400    3.04045600    0.15752300
 C                 -5.12572600    1.70169700    0.45930600
 C                 -4.37577200    1.35025500    1.58837900
 C                 -3.89861000    2.36406700    2.41944000
 C                 -4.11223100    3.71289100    2.11836000
 C                 -4.07209300   -0.08058600    1.90991900
 C                 -5.06665700   -0.89141000    2.48742200
 C                 -4.75731900   -2.21989000    2.80599300
 C                 -3.49657200   -2.75961800    2.56652900
 C                 -2.52060000   -1.93434700    1.99693000
 C                 -2.77825500   -0.60331100    1.66588000
 C                 -6.19511000    3.39853500   -1.05042400
 C                 -5.55012100    3.66103600   -2.27238800
 C                 -6.33045600    3.97717200   -3.39097600
 C                 -7.72062900    4.04210600   -3.32810000
 C                 -8.33810000    3.78282800   -2.10064100
 C                 -7.60222900    3.46361200   -0.95870400
 C                  2.56026600    7.95173700    7.93777800
 C                  0.83889600    3.15648500    7.43447600
 C                  2.86835700    4.11138900    2.08770300
 C                  3.27141700    8.88461900    3.89153000
 C                 -6.43049700   -0.31949400    2.84967900
 C                 -1.68256800    0.27239600    1.06647300
 C                 -4.03828300    3.57159700   -2.41857200
 C                 -8.32138700    3.14127100    0.34392800
 C                  3.67212200    8.73121300    8.63830200
 C                  1.24581100    8.74142100    7.97886400
 C                  1.87889700    2.52252600    6.50346800
 C                  0.13711400    2.07448700    8.25360800
 C                  3.68084900    3.24178200    3.05445000
 C                  2.74444900    3.43943300    0.72102800
 C                  4.41082400    9.22292400    4.85795900
 C                  2.79568100   10.13134400    3.13980200
 C                 -6.37775400    0.29699600    4.25283100
 C                 -7.57013400   -1.33272800    2.74287900
 C                 -0.27106100   -0.29619800    1.20767700
 C                 -1.93665300    0.60622600   -0.40914100
 C                 -3.43809400    4.84736800   -3.01324100
 C                 -3.64990100    2.33917700   -3.24217000
 C                 -9.47950100    4.09578000    0.64154200
 C                 -8.80448000    1.68594400    0.33890400
 H                 -5.51390200    5.69278600    3.16934700
 H                 -4.75374400    7.54403600    4.64579900
 H                 -2.34233100    7.70003000    5.27926300
 H                  0.37692600    6.40562000    2.55557000
 H                  3.39420600    5.91228000    5.58681500
 H                 -0.76691800    5.79027700    6.66277900
 H                  3.18327600    7.02017700   10.41719800
 H                  1.64113000    3.05027800   10.03461100
 H                  4.77469100    5.05542300    0.38377600
 H                  5.15001200    9.01387600    1.97476300
 H                 -5.02904300    5.08916300    0.72794700
 H                 -5.49949900    0.91691200   -0.20481600
 H                 -3.34952000    2.09074800    3.31751100
 H                 -5.52167500   -2.85645500    3.25708100
 H                 -1.52838200   -2.34837900    1.80826200
 H                 -5.83704300    4.17744800   -4.34623600
 H                 -9.42812200    3.83018400   -2.03376900
 H                  2.84934400    7.85572100    6.88122000
 H                  0.06928500    3.61322500    6.79760900
 H                  1.85190900    4.20113600    2.50426100
 H                  2.42269700    8.52657800    4.49198400
 H                 -6.64982600    0.49396400    2.14333700
 H                 -1.71164400    1.22072100    1.62923400
 H                 -3.60279200    3.44852000   -1.41565400
 H                 -7.59163900    3.24514500    1.16072400
 H                  3.39207900    9.00320600    9.66722900
 H                  4.60835000    8.15568400    8.67852700
 H                  3.86876200    9.66855800    8.09860800
 H                  0.90386400    8.85653500    9.01905500
 H                  1.38270100    9.74468900    7.54699300
 H                  0.45386800    8.22971700    7.41384400
 H                  1.40838200    1.74586500    5.87876400
 H                  2.33629000    3.27013000    5.84018600
 H                  2.68190000    2.05109000    7.09099800
 H                 -0.57939600    2.50607700    8.96788200
 H                 -0.41594800    1.40442000    7.57745300
 H                  0.85541500    1.45817300    8.81562900
 H                  3.22089200    2.24836200    3.17345100
 H                  4.70484400    3.10485800    2.67358700
 H                  3.75175500    3.71167800    4.04601600
 H                  2.19448800    4.07352800    0.00943700
 H                  3.73024000    3.20830200    0.29063700
 H                  2.20050500    2.48826200    0.81868400
 H                  4.73214100    8.33556800    5.42408100
 H                  5.28787900    9.60710000    4.31423700
 H                  4.09360300    9.99470500    5.57586800
 H                  2.44346900   10.89558400    3.84851200
 H                  3.60788900   10.57658800    2.54533800
 H                  1.97043900    9.88782400    2.45580300
 H                 -5.60299700    1.07497200    4.31706400
 H                 -7.34662800    0.74679900    4.51829000
 H                 -6.14048800   -0.47812500    4.99906400
 H                 -8.53684700   -0.82382600    2.86871200
 H                 -7.57205100   -1.83668100    1.76541300
 H                 -7.50709600   -2.10385300    3.52546500
 H                 -0.12392300   -1.16626500    0.54950800
 H                  0.46073000    0.46909000    0.90844800
 H                 -0.03574500   -0.61415000    2.23403500
 H                 -1.93408200   -0.31490700   -1.01249600
 H                 -2.89713900    1.11354500   -0.56014100
 H                 -1.14383400    1.26973400   -0.78962300
 H                 -2.34036500    4.77852900   -3.02884500
 H                 -3.78199200    5.01399500   -4.04578900
 H                 -3.71485400    5.72891300   -2.41589300
 H                 -4.05978800    1.42015800   -2.79734400
 H                 -4.03704600    2.41606500   -4.27044200
 H                 -2.55529500    2.23853600   -3.29483100
 H                 -9.15434100    5.14498300    0.59696100
 H                -10.30766000    3.96619200   -0.07125700
 H                 -9.88270600    3.90068300    1.64609300
 H                 -9.28499600    1.42903700    1.29553300
 H                 -9.53701100    1.52743400   -0.46796600
 H                 -7.96949200    0.98937700    0.17381800
 N                 -1.27086300    3.90268600    2.90968100
 P                 -0.72802300    3.72879200    1.31694600
 C                 -8.54402200    4.38822100   -4.55492100
 H                 -7.83558100    4.53780300   -5.38580400
 C                 -9.31874400    5.69440100   -4.35766100
 H                 -8.64180600    6.52181300   -4.10281900
 H                 -9.86886400    5.96361400   -5.27163300
 H                -10.05108900    5.59466600   -3.54169200
 C                 -9.48515500    3.24351800   -4.94065300
 H                 -8.92850100    2.30962100   -5.10137200
 H                -10.22612800    3.06207700   -4.14691300
 H                -10.03440900    3.48451600   -5.86294600
 C                 -3.18125700   -4.20050000    2.92358700
 H                 -4.10922700   -4.64464300    3.31887800
 C                 -2.11740800   -4.28086100    4.02257100
 H                 -1.91949400   -5.32672300    4.30068600
 H                 -1.16866600   -3.83865200    3.68086200
 H                 -2.43703400   -3.73982600    4.92492600
 C                 -2.76186300   -5.00871400    1.69255700
 H                 -3.52949400   -4.96180400    0.90757800
 H                 -1.82252200   -4.62103800    1.26944800
 H                 -2.59888200   -6.06396700    1.95709100
 C                  2.85463500    4.70590000   11.81243800
 H                  2.56496900    3.66290000   12.01949900
 C                  2.10185500    5.60633600   12.79625800
 H                  1.01439300    5.51004800   12.66966200
 H                  2.35553200    5.34655500   13.83473800
 H                  2.36737700    6.66327000   12.64031300
 C                  4.36886200    4.82101300   12.00976000
 H                  4.91027600    4.15955800   11.31899900
 H                  4.70999600    5.85158300   11.82668700
 H                  4.64893500    4.55307900   13.03934000
 C                  6.16960300    7.36505100    0.05111000
 H                  6.31796000    6.44875400   -0.54299600
 C                  7.49939200    7.70588100    0.72938800
 H                  8.28784100    7.86956200   -0.02012000
 H                  7.40929700    8.62600900    1.32706800
 H                  7.82113500    6.89797900    1.40143500
 C                  5.73783700    8.48016200   -0.90577300
 H                  6.50602100    8.65361600   -1.67395400
 H                  4.79381900    8.22763900   -1.40847400
 H                  5.58742300    9.42515800   -0.36129800
 C                 -0.57556200    3.06022300    3.91351500
 H                  0.06804800    3.69860500    4.53905000
 H                  0.09638300    2.39430300    3.34871400
 C                 -1.49110100    2.22577200    4.77783100
 C                 -2.31186900    2.81545400    5.74887700
 C                 -1.57063400    0.84382500    4.57941700
 C                 -3.20912700    2.03890100    6.47956600
 H                 -2.26138700    3.89242500    5.92305700
 C                 -2.47519100    0.06423300    5.30044700
 H                 -0.94128000    0.37373400    3.82210300
 C                 -3.29820700    0.66401200    6.25226700
 H                 -3.84735900    2.51131900    7.22766900
 H                 -2.54722200   -1.00613400    5.09544900
 H                 -4.01341100    0.06250600    6.81522100
 Se                -1.51798100    5.21107600    0.10642400

1

 C                 -2.20323500    4.82814300    3.34823800
 C                 -3.57126100    4.57398200    3.13812200
 C                 -4.51601700    5.30453000    3.86845200
 C                 -4.11795600    6.24263400    4.81599100
 C                 -2.76243900    6.47641000    5.03166000
 C                 -1.79393800    5.79541700    4.28889600
 C                 -0.34815100    6.02773400    4.55708800
 C                  0.53406300    6.47139400    3.56571800
 C                  1.90208800    6.61238700    3.83424300
 C                  2.37659600    6.24939100    5.09914300
 C                  1.51924500    5.78030600    6.10049500
 C                  0.15141200    5.71433800    5.82621300
 C                  2.06298600    5.30059800    7.40884300
 C                  2.56083400    6.22215000    8.35543000
 C                  3.09278400    5.73650200    9.55157800
 C                  3.14017200    4.36965600    9.83577600
 C                  2.63140400    3.47960600    8.89098100
 C                  2.08995700    3.91380700    7.67634000
 C                  2.82581000    7.22623000    2.82718900
 C                  3.76614300    6.45309600    2.11085100
 C                  4.59441200    7.09659100    1.18495200
 C                  4.52792600    8.46902600    0.94916300
 C                  3.60337500    9.21384500    1.68098200
 C                  2.75643700    8.62204000    2.62087300
 C                 -4.66718600    3.92734900    0.97899600
 C                 -5.24224200    2.98054700    0.12319000
 C                 -5.18538000    1.62992800    0.47949300
 C                 -4.57295500    1.21031300    1.66538800
 C                 -4.01019500    2.17446000    2.50938800
 C                 -4.05824900    3.53486600    2.17735600
 C                 -4.60991800   -0.23368400    2.06777100
 C                 -5.63512300   -0.67820000    2.92291100
 C                 -5.64458500   -2.01984900    3.32556800
 C                 -4.68339400   -2.92835600    2.88909100
 C                 -3.68578300   -2.46859700    2.02321900
 C                 -3.62348800   -1.13739900    1.61209300
 C                 -5.94740200    3.38821000   -1.13295100
 C                 -5.24625400    3.42269400   -2.35288200
 C                 -5.93626000    3.77158700   -3.51865000
 C                 -7.29426900    4.08549700   -3.50462000
 C                 -7.96796600    4.05092600   -2.28050300
 C                 -7.32134600    3.70841600   -1.09120500
 C                  2.44404200    7.72235600    8.11554100
 C                  1.59083100    2.89867900    6.65188900
 C                  3.93733700    4.95529900    2.33379500
 C                  1.81508800    9.52203900    3.41257900
 C                 -6.69812100    0.27203200    3.45831800
 C                 -2.49443800   -0.65377500    0.71806100
 C                 -3.74926500    3.16458400   -2.39712600
 C                 -8.10671100    3.62988200    0.21140000
 C                  3.48140000    8.55282000    8.87009200
 C                  1.02597300    8.19815500    8.45677100
 C                  2.63170100    2.67195100    5.54802500
 C                  1.15618200    1.56281300    7.25302400
 C                  5.02756700    4.67253600    3.37712400
 C                  4.28080600    4.19269900    1.04840800
 C                  2.59480600   10.57440500    4.20802700
 C                  0.76982400   10.17565700    2.50409600
 C                 -6.34312200    0.72684400    4.87876800
 C                 -8.10589800   -0.32672000    3.41210400
 C                 -1.18959400   -1.43670800    0.87207500
 C                 -2.89623500   -0.62798300   -0.76206300
 C                 -2.99287600    4.49319500   -2.28993200
 C                 -3.28655900    2.37800700   -3.62298600
 C                 -9.17814500    4.71433700    0.33767600
 C                 -8.72764900    2.23750700    0.37990100
 H                 -5.57593600    5.10635500    3.69828300
 H                 -4.86585500    6.79265100    5.38854900
 H                 -2.43716000    7.21301600    5.76900700
 H                  0.15167400    6.74018700    2.57669400
 H                  3.44124800    6.35013900    5.32023900
 H                 -0.53176900    5.35844500    6.60268700
 H                  3.48047700    6.44316200   10.28815400
 H                  2.66207500    2.41112900    9.11239700
 H                  5.31935800    6.50673700    0.61983100
 H                  3.54155400   10.29446300    1.52192900
 H                 -4.72255600    4.98907300    0.72398000
 H                 -5.65565400    0.88914400   -0.17200600
 H                 -3.56716100    1.86260500    3.45564500
 H                 -6.42694800   -2.37020500    4.00375800
 H                 -2.91834600   -3.16500500    1.67649400
 H                 -5.39900800    3.80324700   -4.46981500
 H                 -9.03241300    4.29623800   -2.25452900
 H                  2.59973600    7.90177400    7.04170400
 H                  0.70015200    3.32876700    6.17339600
 H                  2.98148800    4.56130000    2.71629100
 H                  1.27688700    8.90318500    4.14295900
 H                 -6.70385300    1.16486000    2.81524100
 H                 -2.29225900    0.38145200    1.02490300
 H                 -3.48786900    2.56469900   -1.51333800
 H                 -7.39262400    3.77534200    1.03599800
 H                  3.29050100    8.55351800    9.95391800
 H                  4.50110300    8.17736900    8.70250700
 H                  3.43971800    9.59867200    8.53333400
 H                  0.81187800    8.01864600    9.52167800
 H                  0.91831400    9.27538300    8.25882500
 H                  0.27237900    7.66186000    7.86268800
 H                  2.24235600    1.97581600    4.78777800
 H                  2.90064100    3.61180800    5.04498900
 H                  3.55133500    2.23985100    5.97293500
 H                  0.45171700    1.70278500    8.08618000
 H                  0.65474300    0.95946500    6.48101500
 H                  2.01578100    0.98209600    7.62142700
 H                  5.14726900    3.58791900    3.51922200
 H                  5.99096200    5.08359100    3.03728900
 H                  4.79877400    5.11806300    4.35354600
 H                  3.65678600    4.50855300    0.19851700
 H                  5.33208400    4.34960600    0.76122200
 H                  4.13540400    3.11367500    1.19820700
 H                  3.33441400   10.09981200    4.86932900
 H                  3.13354400   11.26544100    3.54195200
 H                  1.91017400   11.17269200    4.82779800
 H                  0.07895000   10.79829900    3.09184000
 H                  1.24829900   10.82079700    1.75112500
 H                  0.17990400    9.41756200    1.96903400
 H                 -5.36124100    1.22129400    4.90508600
 H                 -7.09732800    1.43000000    5.26381000
 H                 -6.30247900   -0.13859000    5.55938700
 H                 -8.84930500    0.43383500    3.69349700
 H                 -8.35189100   -0.69265500    2.40481500
 H                 -8.21652700   -1.16541300    4.11571400
 H                 -1.24494100   -2.42042100    0.37994800
 H                 -0.36475200   -0.87606900    0.40456100
 H                 -0.92309200   -1.60262300    1.92601400
 H                 -3.13989700   -1.64420300   -1.10988000
 H                 -3.76895200    0.01311400   -0.94250400
 H                 -2.06451700   -0.24468600   -1.37457100
 H                 -1.90737500    4.31327800   -2.29072800
 H                 -3.24122800    5.14641100   -3.14141300
 H                 -3.25247900    5.02814700   -1.36402100
 H                 -3.86168500    1.44874800   -3.74580200
 H                 -3.38173500    2.96580700   -4.54888700
 H                 -2.22326000    2.11521100   -3.51108400
 H                 -8.76335400    5.71437900    0.14653000
 H                -10.00897500    4.54968500   -0.36472400
 H                 -9.60612500    4.70484000    1.35066100
 H                 -9.27667900    2.16697500    1.33141700
 H                 -9.43241300    2.03212300   -0.44085400
 H                 -7.95835400    1.45229300    0.36969300
 N                 -1.22223100    4.08961200    2.61475900
 P                 -1.16328700    4.42666200    0.96577700
 C                 -8.02342400    4.45752600   -4.78251100
 H                 -7.28362000    4.41652100   -5.59842200
 C                 -8.57355300    5.88519500   -4.71867100
 H                 -7.77395900    6.60914300   -4.50793200
 H                 -9.05162400    6.16176700   -5.67016800
 H                 -9.32969000    5.97758500   -3.92388500
 C                 -9.13431500    3.45411800   -5.10534200
 H                 -8.73772700    2.43128400   -5.17130500
 H                 -9.90969600    3.46528500   -4.32392300
 H                 -9.61827100    3.70223700   -6.06169500
 C                 -4.70060700   -4.37156900    3.35676800
 H                 -5.58591000   -4.49108900    4.00237400
 C                 -3.45993300   -4.69275000    4.19594700
 H                 -3.50153400   -5.72297600    4.57984200
 H                 -2.54476100   -4.59574200    3.59137600
 H                 -3.37248600   -4.00727100    5.05127700
 C                 -4.83916400   -5.34599900    2.18404900
 H                 -5.73745400   -5.12623300    1.59029400
 H                 -3.96786900   -5.27995100    1.51460700
 H                 -4.90588800   -6.38303600    2.54517600
 C                  3.72793900    3.86800600   11.14184400
 H                  3.65120200    2.76869100   11.12772600
 C                  2.93343100    4.37837000   12.34743100
 H                  1.87310000    4.09971000   12.27028600
 H                  3.33519400    3.96243200   13.28334100
 H                  2.98978300    5.47563900   12.41665000
 C                  5.20979200    4.23400700   11.26516800
 H                  5.78536900    3.84990300   10.41137400
 H                  5.34119100    5.32661300   11.29603000
 H                  5.63843900    3.81823200   12.18915200
 C                  5.43492700    9.13307000   -0.06984200
 H                  6.07069200    8.34160400   -0.49879200
 C                  6.35236700   10.16891800    0.58607800
 H                  7.04149300   10.60312300   -0.15348600
 H                  5.76491100   10.99231900    1.02077500
 H                  6.94717100    9.71772600    1.39259500
 C                  4.62754200    9.75776600   -1.21136400
 H                  5.29572900   10.18916600   -1.97154300
 H                  3.98455500    9.01037000   -1.69688800
 H                  3.98070500   10.56535800   -0.83514300
 C                 -0.31879300    3.17477600    3.33595800
 H                  0.33554700    3.75782200    4.00388700
 H                  0.33737400    2.69733700    2.59889000
 C                 -1.04799000    2.10165100    4.10611600
 C                 -1.73760200    2.39945600    5.28921100
 C                 -1.07326900    0.79153600    3.61623600
 C                 -2.46965200    1.41351800    5.94926800
 H                 -1.71491700    3.41556300    5.68930600
 C                 -1.80027300   -0.19810500    4.28077300
 H                 -0.52525400    0.55983400    2.69785200
 C                 -2.50959200    0.11405500    5.44033900
 H                 -3.01310900    1.66107400    6.86264700
 H                 -1.83382500   -1.21500500    3.88606100
 H                 -3.09257300   -0.65756800    5.94617400
 P                  0.97483200    2.56869400   -0.13525500
 S                 -1.14704800    2.45730400    0.00731300
 S                  0.99586200    4.57580900    0.59863100
 C                  1.37203800    2.67753500   -1.89631500
 C                  2.10949500    1.65966700   -2.49888400
 C                  0.90137000    3.74617400   -2.67831200
 C                  2.37644900    1.68925900   -3.86779800
 H                  2.48283800    0.83553000   -1.88800900
 C                  1.15901800    3.78297700   -4.03535700
 H                  0.34619600    4.56061400   -2.20860600
 C                  1.89687300    2.75081400   -4.64350800
 H                  2.95650600    0.88300600   -4.31329500
 H                  0.80727700    4.60309200   -4.66125300
 O                  2.09791500    2.87000600   -5.96615200
 C                  2.83328800    1.87265100   -6.63011800
 H                  2.34350200    0.88927800   -6.54396900
 H                  2.87343800    2.16401600   -7.68484800
 H                  3.85929100    1.80080200   -6.23450200
 S                  1.95950800    1.19636700    0.82572100

LR

 P                  1.40272400    5.76945300    4.88385000
 C                  3.13377700    5.29837800    4.70094900
 C                  3.50395000    4.29481700    3.78799600
 C                  4.10712100    5.93309800    5.46870100
 C                  4.83224800    3.94199900    3.65521800
 H                  2.74506400    3.79135300    3.18147200
 C                  5.45090900    5.58107600    5.33953700
 H                  3.81024300    6.71102500    6.17498500
 C                  5.81778700    4.58248700    4.43036100
 H                  5.14929000    3.16845300    2.95604900
 H                  6.19524000    6.08990500    5.94933400
 S                  0.68154900    6.05830200    2.87971400
 S                  0.33573400    3.91644600    5.11140000
 P                 -0.38531000    4.20520100    3.10719300
 C                 -2.11639000    4.67621400    3.29004600
 C                 -3.08972300    4.04129100    2.52243700
 C                 -2.48660300    5.67990500    4.20282100
 C                 -4.43353700    4.39317700    2.65164800
 H                 -2.79282700    3.26326700    1.81626700
 C                 -3.81492400    6.03262300    4.33562800
 H                 -1.72771100    6.18353300    4.80920900
 C                 -4.80045900    5.39184500    3.56072400
 H                 -5.17784600    3.88424500    2.04191000
 H                 -4.13200100    6.80627600    5.03466200
 S                 -0.00211200    2.81241400    1.83131300
 S                  1.01965000    7.16227600    6.15974700
 O                  7.08050000    4.17179500    4.23145700
 O                 -6.06321000    5.80238100    3.75970500
 C                 -7.09465100    5.20242800    3.01627800
 H                 -7.15623900    4.12066000    3.21708900
 H                 -8.02704900    5.68136800    3.33273900
 H                 -6.95383400    5.36158700    1.93499200
 C                  8.11193700    4.77134300    4.97521200
 H                  9.04432000    4.29246000    4.65861900
 H                  8.17360900    5.85319200    4.77486000
 H                  7.97104900    4.61174500    6.05642500


DMAP

 C                 -0.55332600    4.51528700    6.28916500
 C                 -1.02608800    4.18088500    7.55267400
 C                 -0.10428000    3.82099500    8.56055800
 C                  1.25749100    3.83253500    8.18549400
 C                  1.60007500    4.18679200    6.88595100
 N                  0.73065000    4.52621000    5.93578200
 H                 -1.27330600    4.79342400    5.51225600
 H                 -2.09752600    4.20272100    7.74162100
 H                  2.04497800    3.57088100    8.88944200
 H                  2.65755700    4.19392500    6.60145000
 N                 -0.50591800    3.48184400    9.82347500
 C                  0.48042500    3.12166300   10.81492200
 H                  1.18813400    3.94590100   11.00637700
 H                 -0.02484800    2.88268300   11.75704200
 H                  1.06573500    2.23850200   10.50784700
 C                 -1.91211700    3.48728000   10.15224600
 H                 -2.48165100    2.77986900    9.52609300
 H                 -2.03947700    3.19182000   11.19938800
 H                 -2.35872800    4.48764600   10.02309000

ArPS2(DMAP)

 P                  1.45485400    5.79075500    4.30719200
 C                  3.12595200    5.05183500    4.43647100
 C                  3.35968400    3.74202400    3.99133800
 C                  4.18201400    5.78154900    4.97998100
 C                  4.61666200    3.17243600    4.11305600
 H                  2.54266400    3.18624400    3.52582100
 C                  5.45368500    5.21970000    5.10456300
 H                  4.00674200    6.81384300    5.29130600
 C                  5.67353700    3.90640200    4.67415400
 H                  4.82184400    2.15886200    3.76755300
 H                  6.26150900    5.81702700    5.52464300
 S                  1.48402100    7.72391000    4.58632800
 S                  0.33836800    4.84862700    3.01121200
 O                  6.86286000    3.27373500    4.74996600
 C                  7.96107400    3.97322000    5.27255400
 H                  8.81592700    3.28916400    5.23627500
 H                  8.19047100    4.86992700    4.67374000
 H                  7.78635000    4.27738700    6.31794800
 C                  0.24056000    3.89323300    6.10831700
 C                 -0.15903900    3.34330000    7.30612300
 C                  0.06739700    4.04783500    8.51739800
 C                  0.70583200    5.31080600    8.40203600
 C                  1.07085800    5.78311400    7.16125700
 N                  0.84873500    5.08606300    6.03709300
 H                  0.06842500    3.40031600    5.14752000
 H                 -0.65169600    2.37447000    7.29165100
 H                  0.91024200    5.92961100    9.27203400
 H                  1.54212000    6.75938400    7.01867400
 N                 -0.31015400    3.54642500    9.71552200
 C                 -0.06746400    4.30679100   10.92624600
 H                 -0.59042200    5.27608900   10.90542900
 H                 -0.43487000    3.73828900   11.78634600
 H                  1.00760900    4.49580700   11.07318500
 C                 -0.96982600    2.25672400    9.78362900
 H                 -0.32949600    1.45616300    9.38096500
 H                 -1.19239300    2.02262000   10.82939900
 H                 -1.91748800    2.25845800    9.22207300
