# Supplementary material for: Isolation of a phosphinidene sulfide and selenide
Source: Chem Sci. 2025 Jul 10;16(32):14690–7. doi: 10.1039/d5sc04352b (PMC12261337; doi:10.1039/d5sc04352b)
Supplement: SC-016-D5SC04352B-s003 [file SC-016-D5SC04352B-s003.cif]

# Supplementary Information (SI) for Chemical Science.
# This journal is © The Royal Society of Chemistry 2025

####################################################################### 
# 
# This file contains crystal structure data downloaded from the 
# Cambridge Structural Database (CSD) hosted by the Cambridge 
# Crystallographic Data Centre (CCDC).
# 
# Full information about CCDC data access policies and citation 
# guidelines are available at http://www.ccdc.cam.ac.uk/access/V1 
# 
# Audit and citation data items may have been added by the CCDC. 
# Please retain this information to preserve the provenance of 
# this file and to allow appropriate attribution of the data. 
# 
#######################################################################

data_24344_sq
_database_code_depnum_ccdc_archive 'CCDC 2444805'
loop_
_audit_author_name
_audit_author_address
'Maren Pink'
;Indiana University
United States of America
;
_audit_update_record             
;
2025-04-17 deposited with the CCDC.	2025-07-09 downloaded from the CCDC.
;

_audit_creation_method           SHELXL-2019/3
_shelx_SHELXL_version_number     2019/3
_chemical_name_systematic        ?
_chemical_name_common            ?
_chemical_melting_point          ?
_chemical_formula_moiety         'C92 H115 N O P2 S3'
_chemical_formula_sum            'C92 H115 N O P2 S3'
_chemical_formula_weight         1408.96

loop_
_atom_type_symbol
_atom_type_description
_atom_type_scat_dispersion_real
_atom_type_scat_dispersion_imag
_atom_type_scat_source
C C 0.0181 0.0091 'International Tables Vol C Tables 4.2.6.8 and 6.1.1.4'
H H 0.0000 0.0000 'International Tables Vol C Tables 4.2.6.8 and 6.1.1.4'
N N 0.0311 0.0180 'International Tables Vol C Tables 4.2.6.8 and 6.1.1.4'
P P 0.2955 0.4335 'International Tables Vol C Tables 4.2.6.8 and 6.1.1.4'
S S 0.3331 0.5567 'International Tables Vol C Tables 4.2.6.8 and 6.1.1.4'
O O 0.0492 0.0322 'International Tables Vol C Tables 4.2.6.8 and 6.1.1.4'

_space_group_crystal_system      trigonal
_space_group_IT_number           148
_space_group_name_H-M_alt        'R -3 :H'
_space_group_name_Hall           '-R 3'

_shelx_space_group_comment       
;
The symmetry employed for this shelxl refinement is uniquely defined
by the following loop, which should always be used as a source of
symmetry information in preference to the above space-group names.
They are only intended as comments.
;

loop_
_space_group_symop_operation_xyz
'x, y, z'
'-y, x-y, z'
'-x+y, -x, z'
'x+2/3, y+1/3, z+1/3'
'-y+2/3, x-y+1/3, z+1/3'
'-x+y+2/3, -x+1/3, z+1/3'
'x+1/3, y+2/3, z+2/3'
'-y+1/3, x-y+2/3, z+2/3'
'-x+y+1/3, -x+2/3, z+2/3'
'-x, -y, -z'
'y, -x+y, -z'
'x-y, x, -z'
'-x+2/3, -y+1/3, -z+1/3'
'y+2/3, -x+y+1/3, -z+1/3'
'x-y+2/3, x+1/3, -z+1/3'
'-x+1/3, -y+2/3, -z+2/3'
'y+1/3, -x+y+2/3, -z+2/3'
'x-y+1/3, x+2/3, -z+2/3'

_cell_length_a                   62.7958(16)
_cell_length_b                   62.7958(16)
_cell_length_c                   13.0744(5)
_cell_angle_alpha                90
_cell_angle_beta                 90
_cell_angle_gamma                120
_cell_volume                     44649(3)
_cell_formula_units_Z            18
_cell_measurement_temperature    173(2)
_cell_measurement_reflns_used    9750
_cell_measurement_theta_min      2.44
_cell_measurement_theta_max      67.80

_exptl_crystal_description       block
_exptl_crystal_colour            colorless
_exptl_crystal_density_meas      ?
_exptl_crystal_density_method    ?
_exptl_crystal_density_diffrn    0.943
_exptl_crystal_F_000             13680
_exptl_transmission_factor_min   ?
_exptl_transmission_factor_max   ?
_exptl_crystal_size_max          0.332
_exptl_crystal_size_mid          0.192
_exptl_crystal_size_min          0.175
_exptl_absorpt_coefficient_mu    1.270
_shelx_estimated_absorpt_T_min   0.678
_shelx_estimated_absorpt_T_max   0.808
_exptl_absorpt_correction_type   multi-scan
_exptl_absorpt_correction_T_min  0.5054
_exptl_absorpt_correction_T_max  0.7531
_exptl_absorpt_process_details   
;
L. Krause, R. Herbst-Irmer, G.M. Sheldrick, D. Stalke:
Comparison of silver and molybdenum microfocus X-ray sources for 
single-crystal structure determination.
J. Appl. Cryst. (2015), 48, 3-10. doi:10.1107/S1600576714022985
;
_exptl_absorpt_special_details   ?
_diffrn_ambient_temperature      173(2)
_diffrn_radiation_wavelength     1.54178
_diffrn_radiation_type           CuK\a
_diffrn_source                   'microfocus sealed tube'
_diffrn_source_type              'Incoatec I\mS 3.0'
_diffrn_radiation_monochromator  'multilayer mirror'
_diffrn_measurement.device       'KAPPA diffractometer'
_diffrn_measurement_device_type  'Bruker D8 VENTURE'
_diffrn_measurement_method       '\w and \f scans'
_diffrn_measurement_details      
;  
 1 deg frames measured between 80 and 1 s, 
 detector distance 40 mm' 
;
_diffrn_detector_area_resol_mean 7.3910

_diffrn_reflns_number            129694
_diffrn_reflns_av_unetI/netI     0.0594
_diffrn_reflns_av_R_equivalents  0.0877
_diffrn_reflns_limit_h_min       -75
_diffrn_reflns_limit_h_max       75
_diffrn_reflns_limit_k_min       -75
_diffrn_reflns_limit_k_max       75
_diffrn_reflns_limit_l_min       -15
_diffrn_reflns_limit_l_max       15
_diffrn_reflns_theta_min         2.815
_diffrn_reflns_theta_max         68.467
_diffrn_reflns_theta_full        67.679
_diffrn_measured_fraction_theta_max 0.998
_diffrn_measured_fraction_theta_full 0.999
_diffrn_reflns_Laue_measured_fraction_max 0.998
_diffrn_reflns_Laue_measured_fraction_full 0.999
_diffrn_reflns_point_group_measured_fraction_max 0.998
_diffrn_reflns_point_group_measured_fraction_full 0.999
_reflns_number_total             18214
_reflns_number_gt                13865
_reflns_threshold_expression     'I > 2\s(I)'
_reflns_Friedel_coverage         0.000
_reflns_Friedel_fraction_max     .
_reflns_Friedel_fraction_full    .

_reflns_special_details          
;
 Reflections were merged by SHELXL according to the crystal
 class for the calculation of statistics and refinement.
 
 Structure factors included contributions from the .fab file.
 
 _reflns_Friedel_fraction is defined as the number of unique
 Friedel pairs measured divided by the number that would be
 possible theoretically, ignoring centric projections and
 systematic absences.
;

_computing_data_collection       'Bruker Instrument Service v8.5.1.2 (2024)'
_computing_cell_refinement       'SAINT V8.41 (Bruker AXS, 2019)'
_computing_data_reduction        'SAINT V8.41 (Bruker AXS, 2019)'
_computing_structure_solution    'SHELXT 2018/2 (Sheldrick, 2018)'
_computing_structure_refinement  'SHELXL-2019/2 (Sheldrick, 2019)'
_computing_molecular_graphics    
;
C. B. H\"ubschle, G. M. Sheldrick, B. Dittrich:
ShelXle: a Qt graphical user interface for SHELXL.
J. Appl. Cryst., 44, (2011) 1281-1284.
;
_computing_publication_material  'APEX6 v2024.9-0 (Bruker AXS, 2024)'
_refine_special_details          ?
_refine_ls_structure_factor_coef Fsqd
_refine_ls_matrix_type           full
_refine_ls_weighting_scheme      calc
_refine_ls_weighting_details     
'w=1/[\s^2^(Fo^2^)+(0.3155P)^2^+218.7800P] where P=(Fo^2^+2Fc^2^)/3'
_atom_sites_solution_primary     dual
_atom_sites_solution_secondary   difmap
_atom_sites_solution_hydrogens   mixed
_refine_ls_hydrogen_treatment    constr
_refine_ls_extinction_method     none
_refine_ls_extinction_coef       .
_refine_ls_number_reflns         18214
_refine_ls_number_parameters     1109
_refine_ls_number_restraints     2058
_refine_ls_R_factor_all          0.1894
_refine_ls_R_factor_gt           0.1685
_refine_ls_wR_factor_ref         0.4892
_refine_ls_wR_factor_gt          0.4618
_refine_ls_goodness_of_fit_ref   1.033
_refine_ls_restrained_S_all      1.014
_refine_ls_shift/su_max          0.005
_refine_ls_shift/su_mean         0.000

loop_
_atom_site_label
_atom_site_type_symbol
_atom_site_fract_x
_atom_site_fract_y
_atom_site_fract_z
_atom_site_U_iso_or_equiv
_atom_site_adp_type
_atom_site_occupancy
_atom_site_site_symmetry_order
_atom_site_calc_flag
_atom_site_refinement_flags_posn
_atom_site_refinement_flags_adp
_atom_site_refinement_flags_occupancy
_atom_site_disorder_assembly
_atom_site_disorder_group
S1 S 0.56545(10) 0.71204(10) 0.3674(5) 0.1042(12) Uani 0.450(2) 1 d . . P A 1
S2 S 0.58082(7) 0.67492(7) 0.4353(3) 0.0826(10) Uani 0.450(2) 1 d . . P A 1
S3 S 0.62390(10) 0.73524(9) 0.4596(6) 0.1265(19) Uani 0.450(2) 1 d . . P A 1
P1 P 0.54740(7) 0.67542(7) 0.4288(3) 0.0769(9) Uani 0.450(2) 1 d . . P A 1
P2 P 0.59823(7) 0.71074(7) 0.3765(3) 0.0807(10) Uani 0.450(2) 1 d . . P A 1
N1 N 0.5381(3) 0.6764(3) 0.5482(9) 0.045(3) Uani 0.450(2) 1 d . . P A 1
C1 C 0.60621(17) 0.70920(18) 0.2452(6) 0.079(3) Uani 0.450(2) 1 d G U P A 1
C2 C 0.62993(15) 0.72532(17) 0.2113(7) 0.086(3) Uani 0.450(2) 1 d G U P A 1
H2 H 0.641708 0.737069 0.257025 0.103 Uiso 0.450(2) 1 calc R U P A 1
C3 C 0.63643(15) 0.7243(2) 0.1106(8) 0.099(4) Uani 0.450(2) 1 d G U P A 1
H3 H 0.652644 0.735272 0.087479 0.119 Uiso 0.450(2) 1 calc R U P A 1
C4 C 0.6192(2) 0.7071(2) 0.0437(6) 0.100(4) Uani 0.450(2) 1 d G U P A 1
C5 C 0.59548(18) 0.6909(2) 0.0776(7) 0.104(4) Uani 0.450(2) 1 d G U P A 1
H5 H 0.583700 0.679193 0.031900 0.125 Uiso 0.450(2) 1 calc R U P A 1
C6 C 0.58898(14) 0.69201(18) 0.1783(8) 0.093(4) Uani 0.450(2) 1 d G U P A 1
H6 H 0.572764 0.680989 0.201445 0.111 Uiso 0.450(2) 1 calc R U P A 1
O4 O 0.6239(3) 0.7051(3) -0.0582(11) 0.133(5) Uani 0.450(2) 1 d D . P A 1
C4O C 0.6496(3) 0.7237(5) -0.091(2) 0.158(10) Uani 0.450(2) 1 d D . P A 1
H4OA H 0.652134 0.740308 -0.084082 0.238 Uiso 0.450(2) 1 d R U P A 1
H4OB H 0.652162 0.720710 -0.162249 0.238 Uiso 0.450(2) 1 d R U P A 1
H4OC H 0.661357 0.721975 -0.047082 0.238 Uiso 0.450(2) 1 d R U P A 1
C7 C 0.55340(15) 0.69549(18) 0.6380(10) 0.0469(19) Uani 0.450(2) 1 d . . P A 1
H7A H 0.570035 0.706615 0.610319 0.056 Uiso 0.450(2) 1 calc R U P A 1
H7B H 0.545660 0.705684 0.649529 0.056 Uiso 0.450(2) 1 calc R U P A 1
C8 C 0.5561(2) 0.68916(19) 0.7183(7) 0.0692(8) Uani 0.450(2) 1 d G U P A 1
C9 C 0.53859(16) 0.68184(17) 0.7953(7) 0.0692(8) Uani 0.450(2) 1 d G U P A 1
H9 H 0.523763 0.682045 0.783732 0.083 Uiso 0.450(2) 1 calc R U P A 1
C10 C 0.5428(2) 0.6742(2) 0.8893(7) 0.132(6) Uani 0.450(2) 1 d G U P A 1
H10 H 0.530768 0.669211 0.941928 0.158 Uiso 0.450(2) 1 calc R U P A 1
C11 C 0.5645(3) 0.6739(3) 0.9062(9) 0.123(5) Uani 0.450(2) 1 d G U P A 1
H11 H 0.567299 0.668704 0.970458 0.148 Uiso 0.450(2) 1 calc R U P A 1
C12 C 0.5820(2) 0.6812(3) 0.8292(12) 0.124(5) Uani 0.450(2) 1 d G U P A 1
H12 H 0.596824 0.681031 0.840793 0.148 Uiso 0.450(2) 1 calc R U P A 1
C13 C 0.5778(2) 0.6889(3) 0.7352(10) 0.1117(14) Uani 0.450(2) 1 d G U P A 1
H13 H 0.589819 0.693865 0.682596 0.134 Uiso 0.450(2) 1 calc R U P A 1
S1D S 0.57826(7) 0.69121(7) 0.7641(4) 0.1117(14) Uani 0.550(2) 1 d . . P A 2
S2D S 0.56711(5) 0.73031(4) 0.6766(3) 0.0985(12) Uani 0.550(2) 1 d . . P A 2
S3D S 0.62568(9) 0.74260(11) 0.6576(7) 0.176(3) Uani 0.550(2) 1 d . . P A 2
P1D P 0.54611(6) 0.69148(5) 0.7051(3) 0.0692(8) Uani 0.550(2) 1 d . . P A 2
P2D P 0.59766(7) 0.72935(6) 0.7400(5) 0.132(2) Uani 0.550(2) 1 d . . P A 2
N1D N 0.5405(2) 0.6782(2) 0.5899(8) 0.052(2) Uani 0.550(2) 1 d . . P A 2
C1D C 0.6038(2) 0.7429(2) 0.8705(8) 0.108(4) Uani 0.550(2) 1 d G U P A 2
C2D C 0.58585(18) 0.7354(2) 0.9460(10) 0.136(5) Uani 0.550(2) 1 d G U P A 2
H2D H 0.569575 0.722510 0.932359 0.163 Uiso 0.550(2) 1 calc R U P A 2
C3D C 0.5917(3) 0.7466(3) 1.0414(9) 0.143(5) Uani 0.550(2) 1 d G U P A 2
H3D H 0.579475 0.741485 1.092979 0.172 Uiso 0.550(2) 1 calc R U P A 2
C4D C 0.6155(3) 0.7654(3) 1.0613(9) 0.151(6) Uani 0.550(2) 1 d G U P A 2
C5D C 0.6335(2) 0.7730(2) 0.9859(12) 0.174(7) Uani 0.550(2) 1 d G U P A 2
H5D H 0.649729 0.785834 0.999489 0.209 Uiso 0.550(2) 1 calc R U P A 2
C6D C 0.6276(2) 0.7617(2) 0.8905(11) 0.164(7) Uani 0.550(2) 1 d G U P A 2
H6D H 0.639830 0.766859 0.838868 0.196 Uiso 0.550(2) 1 calc R U P A 2
O4D O 0.6235(4) 0.7754(5) 1.1499(14) 0.251(12) Uani 0.550(2) 1 d D . P A 2
C4OD C 0.6135(9) 0.7726(7) 1.257(2) 0.34(3) Uani 0.550(2) 1 d D . P A 2
H4OD H 0.606441 0.755466 1.278417 0.505 Uiso 0.550(2) 1 d R U P A 2
H4OE H 0.600335 0.776508 1.247700 0.505 Uiso 0.550(2) 1 d R U P A 2
H4OF H 0.625062 0.783470 1.308773 0.505 Uiso 0.550(2) 1 d R U P A 2
C7D C 0.55852(18) 0.68193(18) 0.5135(9) 0.071(2) Uani 0.550(2) 1 d . . P A 2
H7DA H 0.559482 0.666743 0.506363 0.085 Uiso 0.550(2) 1 calc R U P A 2
H7DB H 0.574849 0.695317 0.535609 0.085 Uiso 0.550(2) 1 calc R U P A 2
C8D C 0.55184(15) 0.68876(18) 0.4067(5) 0.0769(9) Uani 0.550(2) 1 d G U P A 2
C9D C 0.53478(16) 0.67187(14) 0.3385(6) 0.0769(9) Uani 0.550(2) 1 d G U P A 2
H9D H 0.526289 0.654846 0.354697 0.092 Uiso 0.550(2) 1 calc R U P A 2
C10D C 0.53015(17) 0.6799(2) 0.2465(6) 0.149(6) Uani 0.550(2) 1 d G U P A 2
H10D H 0.518492 0.668371 0.199852 0.178 Uiso 0.550(2) 1 calc R U P A 2
C11D C 0.5426(2) 0.7048(2) 0.2228(7) 0.139(5) Uani 0.550(2) 1 d G U P A 2
H11D H 0.539414 0.710315 0.159911 0.167 Uiso 0.550(2) 1 calc R U P A 2
C12D C 0.5596(2) 0.72170(15) 0.2910(10) 0.120(4) Uani 0.550(2) 1 d G U P A 2
H12D H 0.568133 0.738733 0.274816 0.144 Uiso 0.550(2) 1 calc R U P A 2
C13D C 0.56427(18) 0.71367(17) 0.3830(8) 0.1042(12) Uani 0.550(2) 1 d G U P A 2
H13D H 0.575930 0.725208 0.429662 0.125 Uiso 0.550(2) 1 calc R U P A 2
C14 C 0.51396(7) 0.65901(7) 0.5744(3) 0.0420(8) Uani 1 1 d . . . . .
C15 C 0.49594(8) 0.66580(7) 0.5787(3) 0.0444(9) Uani 1 1 d . . . . .
C16 C 0.47155(9) 0.64756(9) 0.5818(5) 0.0666(14) Uani 1 1 d . . . . .
H16 H 0.459189 0.651940 0.589571 0.080 Uiso 1 1 calc R U . . .
C17 C 0.46482(10) 0.62310(10) 0.5738(6) 0.0824(19) Uani 1 1 d . . . . .
H17 H 0.447933 0.610812 0.571630 0.099 Uiso 1 1 calc R U . . .
C18 C 0.48271(9) 0.61660(8) 0.5691(4) 0.0603(12) Uani 1 1 d . . . . .
H18 H 0.477909 0.599691 0.564334 0.072 Uiso 1 1 calc R U . . .
C19 C 0.50763(7) 0.63407(7) 0.5710(3) 0.0416(8) Uani 1 1 d . . . . .
C20 C 0.50109(8) 0.69180(7) 0.5825(3) 0.0443(9) Uani 1 1 d . . . . .
C21 C 0.51261(9) 0.70833(9) 0.5028(3) 0.0535(10) Uani 1 1 d . . . . .
H21 H 0.519065 0.703718 0.446804 0.064 Uiso 1 1 calc R U . . .
C22 C 0.51482(9) 0.73135(8) 0.5038(3) 0.0513(10) Uani 1 1 d . . . . .
C23 C 0.50588(9) 0.73818(8) 0.5875(3) 0.0496(10) Uani 1 1 d . . . . .
H23 H 0.507576 0.754081 0.588995 0.060 Uiso 1 1 calc R U . . .
C24 C 0.49452(8) 0.72221(8) 0.6688(3) 0.0472(9) Uani 1 1 d . . . . .
C25 C 0.49214(8) 0.69898(7) 0.6647(3) 0.0446(9) Uani 1 1 d . . . . .
H25 H 0.484225 0.687793 0.719403 0.054 Uiso 1 1 calc R U . . .
C26 C 0.52566(12) 0.74857(9) 0.4134(4) 0.0654(13) Uani 1 1 d . . . . .
C27 C 0.54878(13) 0.76974(10) 0.4215(4) 0.0745(14) Uani 1 1 d . . . . .
C28 C 0.55779(16) 0.78529(11) 0.3347(5) 0.092(2) Uani 1 1 d . . . . .
H28 H 0.573548 0.799650 0.338554 0.110 Uiso 1 1 calc R U . . .
C29 C 0.54474(19) 0.78048(13) 0.2457(5) 0.108(2) Uani 1 1 d . . . . .
C30 C 0.52132(19) 0.75937(13) 0.2411(5) 0.106(2) Uani 1 1 d . . . . .
H30 H 0.511853 0.755975 0.180328 0.127 Uiso 1 1 calc R U . . .
C31 C 0.51172(14) 0.74334(11) 0.3236(4) 0.0794(16) Uani 1 1 d . . . . .
C32 C 0.56400(9) 0.77640(9) 0.5191(5) 0.0825(16) Uani 1 1 d D . . . .
H32 H 0.555655 0.762203 0.567381 0.099 Uiso 1 1 calc R U . . .
C33 C 0.56531(15) 0.79888(12) 0.5707(6) 0.100(2) Uani 1 1 d D . . . .
H33A H 0.574992 0.802632 0.633724 0.150 Uiso 1 1 calc R U . . .
H33B H 0.548649 0.795406 0.587242 0.150 Uiso 1 1 calc R U . . .
H33C H 0.573117 0.812994 0.524289 0.150 Uiso 1 1 calc R U . . .
C34 C 0.59015(11) 0.78130(16) 0.5014(9) 0.131(3) Uani 1 1 d D . . . .
H34A H 0.598364 0.783407 0.567371 0.197 Uiso 1 1 calc R U . . .
H34B H 0.599328 0.796280 0.460486 0.197 Uiso 1 1 calc R U . . .
H34C H 0.589500 0.767362 0.464846 0.197 Uiso 1 1 calc R U . . .
C35 C 0.5507(3) 0.7968(2) 0.1486(13) 0.127(6) Uani 0.721(16) 1 d D . P B 1
H35 H 0.538802 0.786382 0.094291 0.153 Uiso 0.721(16) 1 calc R U P B 1
C36 C 0.5757(4) 0.8033(4) 0.1129(16) 0.192(8) Uani 0.721(16) 1 d D . P B 1
H36A H 0.579333 0.812824 0.049534 0.287 Uiso 0.721(16) 1 d R U P B 1
H36B H 0.576341 0.788262 0.100088 0.287 Uiso 0.721(16) 1 d R U P B 1
H36C H 0.587782 0.813146 0.165274 0.287 Uiso 0.721(16) 1 d R U P B 1
C37 C 0.5475(4) 0.8186(3) 0.1632(12) 0.167(7) Uani 0.721(16) 1 d D . P B 1
H37A H 0.552150 0.828454 0.100504 0.251 Uiso 0.721(16) 1 d R U P B 1
H37B H 0.558027 0.828551 0.219664 0.251 Uiso 0.721(16) 1 d R U P B 1
H37C H 0.530284 0.813068 0.179580 0.251 Uiso 0.721(16) 1 d R U P B 1
C35D C 0.5619(8) 0.7978(6) 0.157(4) 0.127(6) Uani 0.279(16) 1 d D . P B 2
H35D H 0.550308 0.794945 0.099053 0.153 Uiso 0.279(16) 1 calc R U P B 2
C36D C 0.5797(12) 0.7906(9) 0.113(4) 0.192(8) Uani 0.279(16) 1 d D . P B 2
H36D H 0.579068 0.791425 0.037882 0.287 Uiso 0.279(16) 1 d R U P B 2
H36E H 0.575087 0.773869 0.133364 0.287 Uiso 0.279(16) 1 d R U P B 2
H36F H 0.596454 0.802065 0.136192 0.287 Uiso 0.279(16) 1 d R U P B 2
C37D C 0.5731(12) 0.8248(6) 0.180(3) 0.167(7) Uani 0.279(16) 1 d D . P B 2
H37D H 0.574564 0.833403 0.115347 0.251 Uiso 0.279(16) 1 d R U P B 2
H37E H 0.589365 0.831272 0.210736 0.251 Uiso 0.279(16) 1 d R U P B 2
H37F H 0.562303 0.827195 0.226619 0.251 Uiso 0.279(16) 1 d R U P B 2
C38 C 0.48605(16) 0.72149(13) 0.3136(5) 0.096(2) Uani 1 1 d D . . . .
H38D H 0.480136 0.718834 0.385998 0.115 Uiso 0.074(14) 1 calc R U P C 2
H38 H 0.484081 0.709571 0.368576 0.115 Uiso 0.926(14) 1 calc R U P C 1
C39 C 0.4812(2) 0.70802(17) 0.2124(6) 0.128(4) Uani 0.926(14) 1 d D . P C 1
H39A H 0.494114 0.703895 0.199081 0.193 Uiso 0.926(14) 1 d R U P C 1
H39B H 0.481112 0.718536 0.157297 0.193 Uiso 0.926(14) 1 d R U P C 1
H39C H 0.465220 0.692883 0.215420 0.193 Uiso 0.926(14) 1 d R U P C 1
C40 C 0.4669(2) 0.7293(3) 0.3337(10) 0.138(4) Uani 0.926(14) 1 d D . P C 1
H40A H 0.470137 0.743200 0.289298 0.208 Uiso 0.926(14) 1 d R U P C 1
H40B H 0.467911 0.734281 0.405448 0.208 Uiso 0.926(14) 1 d R U P C 1
H40C H 0.450457 0.715491 0.319564 0.208 Uiso 0.926(14) 1 d R U P C 1
C39D C 0.469(2) 0.6966(9) 0.266(9) 0.128(4) Uani 0.074(14) 1 d D . P C 2
H39D H 0.470394 0.695713 0.191182 0.193 Uiso 0.074(14) 1 d R U P C 2
H39E H 0.452323 0.692559 0.283561 0.193 Uiso 0.074(14) 1 d R U P C 2
H39F H 0.472807 0.684761 0.298296 0.193 Uiso 0.074(14) 1 d R U P C 2
C40D C 0.480(3) 0.7408(17) 0.277(12) 0.138(4) Uani 0.074(14) 1 d D . P C 2
H40D H 0.462416 0.732949 0.260721 0.208 Uiso 0.074(14) 1 calc R U P C 2
H40E H 0.483859 0.753019 0.331507 0.208 Uiso 0.074(14) 1 calc R U P C 2
H40F H 0.489685 0.749016 0.216218 0.208 Uiso 0.074(14) 1 calc R U P C 2
C41 C 0.48503(9) 0.72981(8) 0.7592(3) 0.0540(10) Uani 1 1 d . . . . .
C42 C 0.46331(10) 0.73066(9) 0.7493(5) 0.0673(12) Uani 1 1 d . . . . .
C43 C 0.45518(15) 0.73874(12) 0.8334(6) 0.0907(18) Uani 1 1 d . . . . .
H43 H 0.440426 0.739377 0.827755 0.109 Uiso 1 1 calc R U . . .
C44 C 0.4682(2) 0.74570(16) 0.9230(6) 0.111(3) Uani 1 1 d . . . . .
C45 C 0.48917(18) 0.74439(14) 0.9312(5) 0.096(2) Uani 1 1 d . . . . .
H45 H 0.498013 0.749025 0.993886 0.115 Uiso 1 1 calc R U . . .
C46 C 0.49805(13) 0.73649(10) 0.8509(4) 0.0689(13) Uani 1 1 d . . . . .
C47 C 0.44763(11) 0.72208(11) 0.6530(6) 0.0839(16) Uani 1 1 d D . . . .
H47D H 0.459569 0.725727 0.595921 0.101 Uiso 0.407(12) 1 calc R U P D 2
H47 H 0.454579 0.714696 0.605092 0.101 Uiso 0.593(12) 1 calc R U P D 1
C48 C 0.4482(3) 0.7438(3) 0.6023(14) 0.106(4) Uani 0.593(12) 1 d D . P D 1
H48A H 0.464895 0.757985 0.605254 0.127 Uiso 0.593(12) 1 calc R U P D 1
H48B H 0.436879 0.747841 0.637779 0.127 Uiso 0.593(12) 1 calc R U P D 1
H48C H 0.443107 0.739868 0.530656 0.127 Uiso 0.593(12) 1 calc R U P D 1
C49 C 0.4207(2) 0.7025(3) 0.6796(17) 0.134(5) Uani 0.593(12) 1 d D . P D 1
H49A H 0.410784 0.697386 0.616959 0.201 Uiso 0.593(12) 1 calc R U P D 1
H49B H 0.413879 0.709518 0.727557 0.201 Uiso 0.593(12) 1 calc R U P D 1
H49C H 0.420397 0.688165 0.711005 0.201 Uiso 0.593(12) 1 calc R U P D 1
C48D C 0.4343(5) 0.7359(4) 0.626(2) 0.106(4) Uani 0.407(12) 1 d D . P D 2
H48D H 0.446203 0.753425 0.618413 0.127 Uiso 0.407(12) 1 calc R U P D 2
H48E H 0.422518 0.733542 0.679937 0.127 Uiso 0.407(12) 1 calc R U P D 2
H48F H 0.425416 0.729523 0.560994 0.127 Uiso 0.407(12) 1 calc R U P D 2
C49D C 0.4305(4) 0.6943(2) 0.649(3) 0.134(5) Uani 0.407(12) 1 d D . P D 2
H49D H 0.418865 0.690262 0.592288 0.201 Uiso 0.407(12) 1 calc R U P D 2
H49E H 0.421328 0.688761 0.713552 0.201 Uiso 0.407(12) 1 calc R U P D 2
H49F H 0.440112 0.686172 0.638949 0.201 Uiso 0.407(12) 1 calc R U P D 2
C50 C 0.4610(3) 0.7562(2) 1.0139(8) 0.174(5) Uani 1 1 d D . . . .
H50D H 0.469715 0.752746 1.069666 0.209 Uiso 0.550(2) 1 calc R U P A 2
H50 H 0.460173 0.747201 1.078171 0.209 Uiso 0.450(2) 1 calc R U P A 1
C51 C 0.4361(4) 0.7536(8) 0.990(2) 0.225(10) Uani 0.450(2) 1 d D . P A 1
H51A H 0.430360 0.758590 1.050540 0.338 Uiso 0.450(2) 1 d R U P A 1
H51B H 0.424307 0.736334 0.974261 0.338 Uiso 0.450(2) 1 d R U P A 1
H51C H 0.437353 0.763935 0.931976 0.338 Uiso 0.450(2) 1 d R U P A 1
C52 C 0.4801(6) 0.7832(4) 1.023(9) 0.185(9) Uani 0.450(2) 1 d D . P A 1
H52A H 0.477858 0.789672 1.087907 0.277 Uiso 0.450(2) 1 d R U P A 1
H52B H 0.478234 0.792183 0.966024 0.277 Uiso 0.450(2) 1 d R U P A 1
H52C H 0.496628 0.785158 1.021348 0.277 Uiso 0.450(2) 1 d R U P A 1
C51D C 0.4351(3) 0.7405(5) 1.050(2) 0.225(10) Uani 0.550(2) 1 d D . P A 2
H51D H 0.431514 0.723432 1.055571 0.338 Uiso 0.550(2) 1 d R U P A 2
H51E H 0.423429 0.741253 1.002428 0.338 Uiso 0.550(2) 1 d R U P A 2
H51F H 0.433422 0.746299 1.117561 0.338 Uiso 0.550(2) 1 d R U P A 2
C52D C 0.4736(6) 0.7838(3) 1.023(7) 0.185(9) Uani 0.550(2) 1 d D . P A 2
H52D H 0.472972 0.788270 1.094137 0.277 Uiso 0.550(2) 1 d R U P A 2
H52E H 0.465317 0.790013 0.979013 0.277 Uiso 0.550(2) 1 d R U P A 2
H52F H 0.490827 0.790956 1.001570 0.277 Uiso 0.550(2) 1 d R U P A 2
C53 C 0.52176(13) 0.73627(11) 0.8624(4) 0.0774(15) Uani 1 1 d . . . . .
H53 H 0.521837 0.724690 0.810104 0.093 Uiso 1 1 calc R U . . .
C54 C 0.52482(19) 0.72728(16) 0.9686(5) 0.110(3) Uani 1 1 d . . . . .
H54A H 0.540865 0.728246 0.972283 0.165 Uiso 1 1 calc R U . . .
H54B H 0.511756 0.710210 0.978810 0.165 Uiso 1 1 calc R U . . .
H54C H 0.523765 0.737681 1.021895 0.165 Uiso 1 1 calc R U . . .
C55 C 0.54405(16) 0.76216(14) 0.8400(6) 0.101(2) Uani 1 1 d . . . . .
H55A H 0.559193 0.761263 0.839502 0.152 Uiso 1 1 calc R U . . .
H55B H 0.545175 0.773683 0.893120 0.152 Uiso 1 1 calc R U . . .
H55C H 0.541856 0.767866 0.773150 0.152 Uiso 1 1 calc R U . . .
C56 C 0.52524(8) 0.62501(7) 0.5687(3) 0.0425(8) Uani 1 1 d . . . . .
C57 C 0.52328(8) 0.60917(8) 0.4890(3) 0.0475(9) Uani 1 1 d . . . . .
H57 H 0.511964 0.606028 0.434994 0.057 Uiso 1 1 calc R U . . .
C58 C 0.53753(9) 0.59802(8) 0.4876(3) 0.0498(10) Uani 1 1 d . . . . .
C59 C 0.55446(8) 0.60324(8) 0.5660(3) 0.0498(9) Uani 1 1 d . . . . .
H59 H 0.564397 0.595765 0.565214 0.060 Uiso 1 1 calc R U . . .
C60 C 0.55717(8) 0.61926(8) 0.6458(3) 0.0489(9) Uani 1 1 d D . . . .
C61 C 0.54237(8) 0.62993(8) 0.6463(3) 0.0467(9) Uani 1 1 d . . . . .
H61 H 0.543940 0.640732 0.700358 0.056 Uiso 1 1 calc R U . . .
C62 C 0.53412(9) 0.58003(8) 0.4045(3) 0.0558(10) Uani 0.489(7) 1 d DG . P E 1
C63 C 0.5498(2) 0.58608(18) 0.3210(9) 0.063(2) Uani 0.489(7) 1 d DG . P E 1
C64 C 0.5460(4) 0.5683(3) 0.2486(9) 0.074(4) Uani 0.489(7) 1 d DG . P E 1
H64 H 0.556673 0.572423 0.191531 0.089 Uiso 0.489(7) 1 calc R U P E 1
C65 C 0.5264(5) 0.5444(2) 0.2597(13) 0.092(4) Uani 0.489(7) 1 d DG . P E 1
C66 C 0.5107(5) 0.53838(19) 0.3432(18) 0.088(3) Uani 0.489(7) 1 d DG . P E 1
H66 H 0.497378 0.522082 0.350865 0.106 Uiso 0.489(7) 1 calc R U P E 1
C67 C 0.5146(3) 0.55618(15) 0.4156(12) 0.066(2) Uani 0.489(7) 1 d DG . P E 1
C68 C 0.5698(2) 0.6124(2) 0.3050(16) 0.076(3) Uani 0.489(7) 1 d D . P E 1
H68 H 0.571516 0.621274 0.370696 0.091 Uiso 0.489(7) 1 calc R U P E 1
C69 C 0.5951(3) 0.6155(5) 0.281(3) 0.115(5) Uani 0.489(7) 1 d D . P E 1
H69A H 0.607501 0.632965 0.282263 0.172 Uiso 0.489(7) 1 calc R U P E 1
H69B H 0.594702 0.608646 0.213411 0.172 Uiso 0.489(7) 1 calc R U P E 1
H69C H 0.599126 0.606727 0.332784 0.172 Uiso 0.489(7) 1 calc R U P E 1
C70 C 0.5634(4) 0.6255(4) 0.2224(19) 0.118(3) Uani 0.489(7) 1 d D . P E 1
H70A H 0.576322 0.642764 0.218758 0.177 Uiso 0.489(7) 1 calc R U P E 1
H70B H 0.547681 0.624441 0.239253 0.177 Uiso 0.489(7) 1 calc R U P E 1
H70C H 0.561975 0.617559 0.156141 0.177 Uiso 0.489(7) 1 calc R U P E 1
C71 C 0.5195(3) 0.5270(3) 0.1690(9) 0.144(5) Uani 0.489(7) 1 d D . P E 1
H71 H 0.509504 0.510112 0.198575 0.173 Uiso 0.489(7) 1 calc R U P E 1
C72 C 0.5028(3) 0.5291(3) 0.0891(11) 0.135(5) Uani 0.489(7) 1 d D . P E 1
H72A H 0.485564 0.518240 0.108020 0.202 Uiso 0.489(7) 1 calc R U P E 1
H72B H 0.505942 0.524264 0.022011 0.202 Uiso 0.489(7) 1 calc R U P E 1
H72C H 0.506268 0.546124 0.086208 0.202 Uiso 0.489(7) 1 calc R U P E 1
C73 C 0.5410(3) 0.5270(5) 0.1144(16) 0.191(8) Uani 0.489(7) 1 d D . P E 1
H73A H 0.541702 0.532238 0.043366 0.229 Uiso 0.489(7) 1 calc R U P E 1
H73B H 0.538664 0.510322 0.115651 0.229 Uiso 0.489(7) 1 calc R U P E 1
H73C H 0.556368 0.538287 0.149303 0.229 Uiso 0.489(7) 1 calc R U P E 1
C74 C 0.50218(17) 0.54701(19) 0.5174(11) 0.0793(19) Uani 0.489(7) 1 d D . P E 1
H74 H 0.509760 0.560743 0.568150 0.095 Uiso 0.489(7) 1 calc R U P E 1
C75 C 0.4761(2) 0.5415(2) 0.4937(13) 0.100(3) Uani 0.489(7) 1 d D . P E 1
H75A H 0.466983 0.538920 0.557741 0.150 Uiso 0.489(7) 1 calc R U P E 1
H75B H 0.467688 0.526597 0.451594 0.150 Uiso 0.489(7) 1 calc R U P E 1
H75C H 0.476738 0.555350 0.456465 0.150 Uiso 0.489(7) 1 calc R U P E 1
C76 C 0.5010(3) 0.5241(2) 0.5640(13) 0.115(4) Uani 0.489(7) 1 d D . P E 1
H76A H 0.489540 0.518405 0.621916 0.172 Uiso 0.489(7) 1 calc R U P E 1
H76B H 0.517383 0.528126 0.587819 0.172 Uiso 0.489(7) 1 calc R U P E 1
H76C H 0.495283 0.511111 0.512246 0.172 Uiso 0.489(7) 1 calc R U P E 1
C62D C 0.53412(9) 0.58003(8) 0.4045(3) 0.0558(10) Uani 0.511(7) 1 d D . P E 2
C63D C 0.5479(3) 0.5897(2) 0.3156(10) 0.063(2) Uani 0.511(7) 1 d D . P E 2
C64D C 0.5446(4) 0.5736(3) 0.2358(10) 0.074(4) Uani 0.511(7) 1 d D . P E 2
H64D H 0.554702 0.579773 0.176778 0.089 Uiso 0.511(7) 1 calc R U P E 2
C65D C 0.5275(5) 0.5493(3) 0.2392(13) 0.092(4) Uani 0.511(7) 1 d D . P E 2
C66D C 0.5151(5) 0.5399(3) 0.3303(18) 0.088(3) Uani 0.511(7) 1 d D . P E 2
H66D H 0.504549 0.522648 0.336130 0.106 Uiso 0.511(7) 1 calc R U P E 2
C67D C 0.5175(4) 0.5548(2) 0.4143(14) 0.066(2) Uani 0.511(7) 1 d D . P E 2
C68D C 0.5677(2) 0.6164(3) 0.3038(15) 0.076(3) Uani 0.511(7) 1 d D . P E 2
H68D H 0.567954 0.625263 0.367791 0.091 Uiso 0.511(7) 1 calc R U P E 2
C69D C 0.5933(3) 0.6197(5) 0.289(3) 0.115(5) Uani 0.511(7) 1 d D . P E 2
H69D H 0.603751 0.634920 0.251198 0.172 Uiso 0.511(7) 1 d R U P E 2
H69E H 0.591689 0.605645 0.249770 0.172 Uiso 0.511(7) 1 d R U P E 2
H69F H 0.600772 0.620342 0.355488 0.172 Uiso 0.511(7) 1 d R U P E 2
C70D C 0.5621(4) 0.6285(4) 0.2144(17) 0.118(3) Uani 0.511(7) 1 d D . P E 2
H70D H 0.575304 0.645648 0.207332 0.177 Uiso 0.511(7) 1 d R U P E 2
H70E H 0.546484 0.628123 0.227047 0.177 Uiso 0.511(7) 1 d R U P E 2
H70F H 0.560781 0.619539 0.151305 0.177 Uiso 0.511(7) 1 d R U P E 2
C71D C 0.5278(3) 0.5339(2) 0.1506(10) 0.144(5) Uani 0.511(7) 1 d D . P E 2
H71D H 0.513679 0.531163 0.106277 0.173 Uiso 0.511(7) 1 calc R U P E 2
C72D C 0.5220(4) 0.5081(2) 0.1824(10) 0.135(5) Uani 0.511(7) 1 d D . P E 2
H72D H 0.526072 0.500919 0.124292 0.202 Uiso 0.511(7) 1 d R U P E 2
H72E H 0.504542 0.497656 0.199550 0.202 Uiso 0.511(7) 1 d R U P E 2
H72F H 0.532059 0.509120 0.241497 0.202 Uiso 0.511(7) 1 d R U P E 2
C73D C 0.5501(4) 0.5448(3) 0.0791(15) 0.191(8) Uani 0.511(7) 1 d D . P E 2
H73D H 0.548194 0.532388 0.029129 0.286 Uiso 0.511(7) 1 d R U P E 2
H73E H 0.565656 0.550894 0.115742 0.286 Uiso 0.511(7) 1 d R U P E 2
H73F H 0.549983 0.558540 0.043622 0.286 Uiso 0.511(7) 1 d R U P E 2
C74D C 0.4985(2) 0.5458(2) 0.5046(11) 0.0793(19) Uani 0.511(7) 1 d D . P E 2
H74D H 0.497431 0.560597 0.525200 0.095 Uiso 0.511(7) 1 calc R U P E 2
C75D C 0.47187(19) 0.5252(2) 0.4916(12) 0.100(3) Uani 0.511(7) 1 d D . P E 2
H75D H 0.463104 0.522463 0.556632 0.150 Uiso 0.511(7) 1 calc R U P E 2
H75E H 0.471572 0.510102 0.470673 0.150 Uiso 0.511(7) 1 calc R U P E 2
H75F H 0.463843 0.529933 0.439118 0.150 Uiso 0.511(7) 1 calc R U P E 2
C76D C 0.5097(3) 0.5400(3) 0.5970(10) 0.115(4) Uani 0.511(7) 1 d D . P E 2
H76D H 0.497032 0.531730 0.649493 0.172 Uiso 0.511(7) 1 calc R U P E 2
H76E H 0.523159 0.555339 0.624855 0.172 Uiso 0.511(7) 1 calc R U P E 2
H76F H 0.516021 0.529263 0.575709 0.172 Uiso 0.511(7) 1 calc R U P E 2
C77 C 0.5751(5) 0.6232(8) 0.7299(19) 0.0552(16) Uani 0.575(9) 1 d DG . P F 1
C78 C 0.5665(5) 0.6116(7) 0.824(2) 0.064(4) Uani 0.575(9) 1 d G . P F 1
C79 C 0.5830(8) 0.6150(8) 0.9014(19) 0.083(5) Uani 0.575(9) 1 d G . P F 1
H79 H 0.577189 0.607102 0.965521 0.099 Uiso 0.575(9) 1 calc R U P F 1
C80 C 0.6081(7) 0.6301(9) 0.885(2) 0.097(2) Uani 0.575(9) 1 d G . P F 1
C81 C 0.6167(4) 0.6417(8) 0.791(3) 0.093(5) Uani 0.575(9) 1 d G . P F 1
H81 H 0.633855 0.651954 0.780464 0.112 Uiso 0.575(9) 1 calc R U P F 1
C82 C 0.6002(6) 0.6382(7) 0.7138(19) 0.072(5) Uani 0.575(9) 1 d G . P F 1
C83 C 0.5399(9) 0.5907(7) 0.8401(19) 0.086(3) Uani 0.575(9) 1 d D . P F 1
H83 H 0.529809 0.592694 0.785812 0.103 Uiso 0.575(9) 1 calc R U P F 1
C84 C 0.5289(5) 0.5919(5) 0.9417(16) 0.120(7) Uani 0.575(9) 1 d D . P F 1
H84A H 0.511539 0.578958 0.944275 0.180 Uiso 0.575(9) 1 calc R U P F 1
H84B H 0.530048 0.608003 0.948782 0.180 Uiso 0.575(9) 1 calc R U P F 1
H84C H 0.537852 0.589539 0.997662 0.180 Uiso 0.575(9) 1 calc R U P F 1
C85 C 0.5369(11) 0.5652(6) 0.824(4) 0.148(7) Uani 0.575(9) 1 d D . P F 1
H85A H 0.519786 0.552592 0.836532 0.222 Uiso 0.575(9) 1 calc R U P F 1
H85B H 0.547681 0.562926 0.871429 0.222 Uiso 0.575(9) 1 calc R U P F 1
H85C H 0.541387 0.563807 0.753435 0.222 Uiso 0.575(9) 1 calc R U P F 1
C86 C 0.6251(4) 0.6287(4) 0.9722(18) 0.125(4) Uani 0.575(9) 1 d . U P F 1
H86 H 0.640142 0.640979 0.934391 0.150 Uiso 0.575(9) 1 calc R U P F 1
C87 C 0.6288(5) 0.6481(4) 1.0497(15) 0.127(6) Uani 0.575(9) 1 d . U P F 1
H87A H 0.615721 0.640941 1.101009 0.191 Uiso 0.575(9) 1 calc R U P F 1
H87B H 0.628375 0.661732 1.015068 0.191 Uiso 0.575(9) 1 calc R U P F 1
H87C H 0.644802 0.654268 1.083209 0.191 Uiso 0.575(9) 1 calc R U P F 1
C88 C 0.6321(4) 0.6090(4) 0.9550(17) 0.151(5) Uani 0.575(9) 1 d . U P F 1
H88A H 0.648104 0.614137 0.986760 0.181 Uiso 0.575(9) 1 calc R U P F 1
H88B H 0.633126 0.606646 0.881399 0.181 Uiso 0.575(9) 1 calc R U P F 1
H88C H 0.619621 0.593496 0.985719 0.227 Uiso 0.575(9) 1 calc R U P F 1
C89 C 0.6108(3) 0.6504(2) 0.6086(12) 0.084(3) Uani 0.575(9) 1 d D . P F 1
H89 H 0.596827 0.649582 0.568421 0.100 Uiso 0.575(9) 1 calc R U P F 1
C90 C 0.6302(3) 0.6775(3) 0.6181(16) 0.111(4) Uani 0.575(9) 1 d D . P F 1
H90A H 0.632600 0.685511 0.551526 0.167 Uiso 0.575(9) 1 calc R U P F 1
H90B H 0.645750 0.678907 0.640877 0.167 Uiso 0.575(9) 1 calc R U P F 1
H90C H 0.624792 0.685394 0.668132 0.167 Uiso 0.575(9) 1 calc R U P F 1
C91 C 0.6203(3) 0.6359(3) 0.5483(13) 0.111(4) Uani 0.575(9) 1 d D . P F 1
H91A H 0.634612 0.637007 0.583470 0.167 Uiso 0.575(9) 1 calc R U P F 1
H91B H 0.625094 0.642834 0.479405 0.167 Uiso 0.575(9) 1 calc R U P F 1
H91C H 0.607337 0.618637 0.543541 0.167 Uiso 0.575(9) 1 calc R U P F 1
C77D C 0.5748(7) 0.6240(10) 0.732(3) 0.0552(16) Uani 0.425(9) 1 d DG . P F 2
C78D C 0.5665(7) 0.6086(9) 0.817(3) 0.064(4) Uani 0.425(9) 1 d G . P F 2
C79D C 0.5829(11) 0.6112(10) 0.894(3) 0.083(5) Uani 0.425(9) 1 d G . P F 2
H79D H 0.577274 0.600632 0.951783 0.099 Uiso 0.425(9) 1 calc R U P F 2
C80D C 0.6075(9) 0.6293(12) 0.886(4) 0.097(2) Uani 0.425(9) 1 d G . P F 2
C81D C 0.6157(6) 0.6447(10) 0.802(4) 0.093(5) Uani 0.425(9) 1 d G . P F 2
H81D H 0.632568 0.657064 0.796589 0.112 Uiso 0.425(9) 1 calc R U P F 2
C82D C 0.5994(8) 0.6421(9) 0.725(3) 0.072(5) Uani 0.425(9) 1 d G . P F 2
C83D C 0.5390(12) 0.5940(9) 0.837(3) 0.086(3) Uani 0.425(9) 1 d D . P F 2
H83D H 0.530736 0.594557 0.772576 0.103 Uiso 0.425(9) 1 calc R U P F 2
C84D C 0.5295(8) 0.6036(7) 0.921(3) 0.120(7) Uani 0.425(9) 1 d D . P F 2
H84D H 0.511503 0.593997 0.922928 0.180 Uiso 0.425(9) 1 calc R U P F 2
H84E H 0.534821 0.620918 0.908722 0.180 Uiso 0.425(9) 1 calc R U P F 2
H84F H 0.536039 0.602027 0.987366 0.180 Uiso 0.425(9) 1 calc R U P F 2
C85D C 0.5321(16) 0.5673(8) 0.853(6) 0.148(7) Uani 0.425(9) 1 d D . P F 2
H85D H 0.515227 0.556541 0.829503 0.222 Uiso 0.425(9) 1 calc R U P F 2
H85E H 0.533195 0.564442 0.926299 0.222 Uiso 0.425(9) 1 calc R U P F 2
H85F H 0.543380 0.563867 0.814735 0.222 Uiso 0.425(9) 1 calc R U P F 2
C86D C 0.6252(5) 0.6368(5) 0.981(3) 0.125(4) Uani 0.425(9) 1 d D . P F 2
H86D H 0.617011 0.622764 1.029507 0.150 Uiso 0.425(9) 1 calc R U P F 2
C87D C 0.6285(6) 0.6591(5) 1.040(2) 0.127(6) Uani 0.425(9) 1 d D . P F 2
H87D H 0.636125 0.659860 1.105827 0.191 Uiso 0.425(9) 1 calc R U P F 2
H87E H 0.612422 0.657748 1.050388 0.191 Uiso 0.425(9) 1 calc R U P F 2
H87F H 0.639069 0.674049 1.000464 0.191 Uiso 0.425(9) 1 calc R U P F 2
C88D C 0.6492(4) 0.6381(6) 0.952(2) 0.151(5) Uani 0.425(9) 1 d D . P F 2
H88D H 0.658280 0.638973 1.014143 0.227 Uiso 0.425(9) 1 calc R U P F 2
H88E H 0.659102 0.652839 0.910246 0.227 Uiso 0.425(9) 1 calc R U P F 2
H88F H 0.645772 0.623459 0.912668 0.227 Uiso 0.425(9) 1 calc R U P F 2
C89D C 0.6095(4) 0.6595(3) 0.6341(15) 0.084(3) Uani 0.425(9) 1 d D . P F 2
H89D H 0.595459 0.661498 0.610725 0.100 Uiso 0.425(9) 1 calc R U P F 2
C90D C 0.6298(5) 0.6856(4) 0.660(2) 0.111(4) Uani 0.425(9) 1 d D . P F 2
H90D H 0.626322 0.697482 0.627469 0.167 Uiso 0.425(9) 1 calc R U P F 2
H90E H 0.645662 0.688020 0.635669 0.167 Uiso 0.425(9) 1 calc R U P F 2
H90F H 0.630592 0.687871 0.734635 0.167 Uiso 0.425(9) 1 calc R U P F 2
C91D C 0.6164(4) 0.6496(4) 0.5402(17) 0.111(4) Uani 0.425(9) 1 d D . P F 2
H91D H 0.620161 0.661036 0.482924 0.167 Uiso 0.425(9) 1 calc R U P F 2
H91E H 0.602538 0.633484 0.521755 0.167 Uiso 0.425(9) 1 calc R U P F 2
H91F H 0.630790 0.648082 0.555923 0.167 Uiso 0.425(9) 1 calc R U P F 2

loop_
_atom_site_aniso_label
_atom_site_aniso_U_11
_atom_site_aniso_U_22
_atom_site_aniso_U_33
_atom_site_aniso_U_23
_atom_site_aniso_U_13
_atom_site_aniso_U_12
S1 0.106(2) 0.096(2) 0.126(3) 0.051(2) 0.058(2) 0.0629(18)
S2 0.080(2) 0.084(2) 0.091(2) 0.0189(18) 0.0282(18) 0.0462(18)
S3 0.094(3) 0.088(3) 0.175(5) -0.028(3) -0.013(3) 0.030(2)
P1 0.090(2) 0.083(2) 0.0742(18) 0.0194(16) 0.0350(15) 0.0560(18)
P2 0.072(2) 0.074(2) 0.093(2) 0.0069(17) 0.0185(17) 0.0333(16)
N1 0.041(5) 0.036(4) 0.053(6) -0.015(5) -0.006(5) 0.015(3)
C1 0.073(5) 0.076(6) 0.089(6) 0.015(5) 0.011(5) 0.039(5)
C2 0.074(6) 0.084(7) 0.093(6) 0.012(5) 0.014(5) 0.034(5)
C3 0.080(6) 0.113(8) 0.098(6) 0.014(6) 0.015(5) 0.044(6)
C4 0.098(7) 0.109(8) 0.099(6) 0.001(6) 0.009(5) 0.055(5)
C5 0.102(7) 0.108(8) 0.100(6) 0.007(6) 0.005(6) 0.050(6)
C6 0.083(6) 0.096(7) 0.098(6) -0.002(6) 0.004(5) 0.044(5)
O4 0.118(9) 0.196(15) 0.105(7) 0.012(8) 0.022(7) 0.092(10)
C4O 0.111(12) 0.24(3) 0.16(2) 0.04(2) 0.037(13) 0.109(15)
C7 0.025(4) 0.046(5) 0.069(5) -0.032(4) -0.010(4) 0.017(4)
C8 0.0707(17) 0.0457(11) 0.0855(17) -0.0058(11) -0.0297(14) 0.0247(11)
C9 0.0707(17) 0.0457(11) 0.0855(17) -0.0058(11) -0.0297(14) 0.0247(11)
C10 0.145(9) 0.138(10) 0.117(8) 0.021(7) -0.016(7) 0.074(8)
C11 0.134(8) 0.117(9) 0.114(8) -0.003(7) -0.028(6) 0.058(7)
C12 0.124(8) 0.121(9) 0.130(8) -0.002(7) -0.029(6) 0.064(7)
C13 0.0768(16) 0.0704(16) 0.168(3) 0.006(2) -0.0542(19) 0.0215(12)
S1D 0.0768(16) 0.0704(16) 0.168(3) 0.006(2) -0.0542(19) 0.0215(12)
S2D 0.0619(15) 0.0389(11) 0.181(4) 0.0000(15) -0.0246(18) 0.0148(10)
S3D 0.078(2) 0.116(3) 0.301(9) 0.047(4) 0.023(4) 0.024(2)
P1D 0.0707(17) 0.0457(11) 0.0855(17) -0.0058(11) -0.0297(14) 0.0247(11)
P2D 0.0657(18) 0.0586(17) 0.244(6) 0.017(2) -0.038(3) 0.0098(14)
N1D 0.040(4) 0.043(4) 0.067(6) -0.011(5) -0.008(4) 0.017(3)
C1D 0.117(7) 0.089(6) 0.128(7) 0.004(6) -0.018(5) 0.058(5)
C2D 0.143(8) 0.125(9) 0.137(8) -0.005(6) -0.011(6) 0.065(7)
C3D 0.146(8) 0.137(9) 0.140(8) -0.010(7) -0.016(7) 0.067(6)
C4D 0.150(8) 0.145(9) 0.140(8) -0.004(7) -0.023(6) 0.059(6)
C5D 0.158(10) 0.175(11) 0.160(9) -0.003(8) -0.009(7) 0.062(7)
C6D 0.144(8) 0.163(10) 0.157(9) -0.007(8) -0.008(7) 0.057(7)
O4D 0.188(17) 0.31(3) 0.138(10) -0.037(13) -0.051(10) 0.032(17)
C4OD 0.48(8) 0.21(4) 0.19(2) 0.06(2) 0.11(3) 0.08(4)
C7D 0.063(5) 0.065(5) 0.092(6) 0.020(5) 0.027(4) 0.038(5)
C8D 0.090(2) 0.083(2) 0.0742(18) 0.0194(16) 0.0350(15) 0.0560(18)
C9D 0.090(2) 0.083(2) 0.0742(18) 0.0194(16) 0.0350(15) 0.0560(18)
C10D 0.173(10) 0.146(8) 0.121(8) 0.031(7) -0.002(7) 0.075(7)
C11D 0.162(9) 0.137(8) 0.122(8) 0.035(6) 0.025(6) 0.077(7)
C12D 0.139(8) 0.108(7) 0.119(7) 0.046(5) 0.039(6) 0.067(6)
C13D 0.106(2) 0.096(2) 0.126(3) 0.051(2) 0.058(2) 0.0629(18)
C14 0.0431(19) 0.0405(18) 0.041(2) 0.0028(15) 0.0020(15) 0.0194(16)
C15 0.049(2) 0.044(2) 0.041(2) -0.0017(16) 0.0021(16) 0.0239(17)
C16 0.047(2) 0.051(2) 0.105(4) -0.013(3) 0.000(2) 0.027(2)
C17 0.046(2) 0.048(2) 0.144(6) -0.017(3) 0.006(3) 0.016(2)
C18 0.050(2) 0.042(2) 0.083(3) -0.003(2) 0.010(2) 0.0189(18)
C19 0.047(2) 0.0421(19) 0.0368(19) -0.0015(15) -0.0008(15) 0.0234(16)
C20 0.051(2) 0.044(2) 0.042(2) 0.0013(16) 0.0027(16) 0.0272(18)
C21 0.068(3) 0.056(2) 0.046(2) 0.0063(18) 0.015(2) 0.039(2)
C22 0.062(3) 0.052(2) 0.044(2) 0.0137(18) 0.0144(19) 0.031(2)
C23 0.066(3) 0.045(2) 0.044(2) 0.0063(16) 0.0048(18) 0.032(2)
C24 0.057(2) 0.048(2) 0.040(2) 0.0040(16) 0.0060(17) 0.0294(19)
C25 0.054(2) 0.043(2) 0.040(2) 0.0060(15) 0.0068(17) 0.0266(18)
C26 0.101(4) 0.057(3) 0.049(2) 0.020(2) 0.029(2) 0.047(3)
C27 0.104(4) 0.058(3) 0.066(3) 0.018(2) 0.032(3) 0.044(3)
C28 0.133(6) 0.055(3) 0.080(4) 0.020(3) 0.044(3) 0.041(3)
C29 0.187(7) 0.073(4) 0.054(3) 0.021(3) 0.043(4) 0.057(4)
C30 0.185(7) 0.074(4) 0.047(3) 0.019(3) 0.024(4) 0.057(4)
C31 0.138(5) 0.065(3) 0.041(2) 0.015(2) 0.020(3) 0.055(3)
C32 0.079(4) 0.065(3) 0.096(4) 0.023(3) 0.023(3) 0.031(3)
C33 0.123(6) 0.090(4) 0.079(4) 0.005(3) 0.007(4) 0.048(4)
C34 0.090(5) 0.107(6) 0.191(10) 0.013(6) 0.031(6) 0.045(5)
C35 0.169(14) 0.090(5) 0.071(5) 0.031(4) 0.028(9) 0.027(7)
C36 0.232(15) 0.185(18) 0.144(11) 0.107(13) 0.114(12) 0.094(14)
C37 0.233(18) 0.105(7) 0.146(11) 0.067(7) 0.008(12) 0.071(10)
C35D 0.169(14) 0.090(5) 0.071(5) 0.031(4) 0.028(9) 0.027(7)
C36D 0.232(15) 0.185(18) 0.144(11) 0.107(13) 0.114(12) 0.094(14)
C37D 0.233(18) 0.105(7) 0.146(11) 0.067(7) 0.008(12) 0.071(10)
C38 0.138(5) 0.084(4) 0.053(3) 0.013(3) -0.006(3) 0.046(4)
C39 0.188(10) 0.087(5) 0.072(5) -0.004(4) -0.001(5) 0.039(6)
C40 0.154(8) 0.137(8) 0.134(9) -0.011(7) -0.013(7) 0.081(7)
C39D 0.188(10) 0.087(5) 0.072(5) -0.004(4) -0.001(5) 0.039(6)
C40D 0.154(8) 0.137(8) 0.134(9) -0.011(7) -0.013(7) 0.081(7)
C41 0.073(3) 0.039(2) 0.051(2) 0.0060(17) 0.0158(19) 0.029(2)
C42 0.070(3) 0.053(3) 0.080(3) 0.007(2) 0.026(2) 0.032(2)
C43 0.106(5) 0.078(4) 0.100(4) 0.013(3) 0.047(3) 0.055(4)
C44 0.188(8) 0.115(6) 0.069(4) 0.009(4) 0.043(4) 0.105(6)
C45 0.169(7) 0.096(5) 0.048(3) -0.006(3) 0.010(3) 0.084(5)
C46 0.115(4) 0.060(3) 0.041(2) 0.004(2) 0.006(2) 0.050(3)
C47 0.065(3) 0.069(3) 0.118(5) -0.011(3) 0.004(3) 0.034(3)
C48 0.108(11) 0.107(9) 0.112(9) -0.002(6) -0.009(9) 0.062(9)
C49 0.073(6) 0.082(6) 0.225(16) -0.024(8) -0.002(8) 0.022(4)
C48D 0.108(11) 0.107(9) 0.112(9) -0.002(6) -0.009(9) 0.062(9)
C49D 0.073(6) 0.082(6) 0.225(16) -0.024(8) -0.002(8) 0.022(4)
C50 0.293(13) 0.199(9) 0.110(7) 0.003(7) 0.077(8) 0.182(10)
C51 0.260(14) 0.32(2) 0.135(18) -0.039(17) 0.086(11) 0.179(13)
C52 0.258(19) 0.221(11) 0.158(11) -0.084(10) 0.00(2) 0.182(11)
C51D 0.260(14) 0.32(2) 0.135(18) -0.039(17) 0.086(11) 0.179(13)
C52D 0.258(19) 0.221(11) 0.158(11) -0.084(10) 0.00(2) 0.182(11)
C53 0.116(4) 0.073(3) 0.053(3) -0.004(2) -0.017(3) 0.055(3)
C54 0.168(8) 0.101(5) 0.071(4) 0.008(4) -0.028(4) 0.074(6)
C55 0.117(5) 0.085(4) 0.101(5) 0.004(4) -0.021(4) 0.050(4)
C56 0.050(2) 0.044(2) 0.0375(19) 0.0001(15) -0.0033(15) 0.0261(17)
C57 0.059(2) 0.052(2) 0.039(2) -0.0051(16) -0.0074(17) 0.034(2)
C58 0.064(3) 0.053(2) 0.041(2) -0.0058(17) -0.0037(18) 0.035(2)
C59 0.058(2) 0.054(2) 0.046(2) -0.0042(17) -0.0056(18) 0.034(2)
C60 0.051(2) 0.053(2) 0.045(2) -0.0035(17) -0.0079(17) 0.0279(19)
C61 0.051(2) 0.047(2) 0.042(2) -0.0085(16) -0.0064(16) 0.0243(18)
C62 0.076(3) 0.065(2) 0.044(2) -0.0143(18) -0.0123(18) 0.048(2)
C63 0.085(4) 0.088(4) 0.048(3) -0.010(3) -0.005(3) 0.068(3)
C64 0.124(5) 0.099(6) 0.046(4) -0.006(4) -0.006(4) 0.090(5)
C65 0.155(7) 0.100(6) 0.052(6) -0.022(6) -0.016(5) 0.087(6)
C66 0.122(9) 0.073(4) 0.077(5) -0.024(4) -0.007(4) 0.055(4)
C67 0.096(5) 0.060(3) 0.059(3) -0.012(2) -0.011(3) 0.052(3)
C68 0.078(4) 0.102(5) 0.062(3) -0.004(4) 0.012(3) 0.057(4)
C69 0.085(5) 0.167(12) 0.109(7) 0.006(8) 0.024(5) 0.075(6)
C70 0.116(7) 0.109(7) 0.139(8) 0.029(6) -0.001(6) 0.063(6)
C71 0.201(13) 0.156(9) 0.106(7) -0.071(7) -0.018(7) 0.113(10)
C72 0.213(14) 0.150(9) 0.082(7) -0.071(7) -0.035(7) 0.121(10)
C73 0.29(2) 0.25(2) 0.113(15) -0.025(13) 0.027(10) 0.19(2)
C74 0.112(5) 0.051(3) 0.063(4) -0.011(3) -0.010(3) 0.031(3)
C75 0.111(6) 0.067(5) 0.107(7) 0.003(6) 0.006(5) 0.033(6)
C76 0.169(11) 0.070(6) 0.087(7) 0.010(5) -0.019(6) 0.046(8)
C62D 0.076(3) 0.065(2) 0.044(2) -0.0143(18) -0.0123(18) 0.048(2)
C63D 0.085(4) 0.088(4) 0.048(3) -0.010(3) -0.005(3) 0.068(3)
C64D 0.124(5) 0.099(6) 0.046(4) -0.006(4) -0.006(4) 0.090(5)
C65D 0.155(7) 0.100(6) 0.052(6) -0.022(6) -0.016(5) 0.087(6)
C66D 0.122(9) 0.073(4) 0.077(5) -0.024(4) -0.007(4) 0.055(4)
C67D 0.096(5) 0.060(3) 0.059(3) -0.012(2) -0.011(3) 0.052(3)
C68D 0.078(4) 0.102(5) 0.062(3) -0.004(4) 0.012(3) 0.057(4)
C69D 0.085(5) 0.167(12) 0.109(7) 0.006(8) 0.024(5) 0.075(6)
C70D 0.116(7) 0.109(7) 0.139(8) 0.029(6) -0.001(6) 0.063(6)
C71D 0.201(13) 0.156(9) 0.106(7) -0.071(7) -0.018(7) 0.113(10)
C72D 0.213(14) 0.150(9) 0.082(7) -0.071(7) -0.035(7) 0.121(10)
C73D 0.29(2) 0.25(2) 0.113(15) -0.025(13) 0.027(10) 0.19(2)
C74D 0.112(5) 0.051(3) 0.063(4) -0.011(3) -0.010(3) 0.031(3)
C75D 0.111(6) 0.067(5) 0.107(7) 0.003(6) 0.006(5) 0.033(6)
C76D 0.169(11) 0.070(6) 0.087(7) 0.010(5) -0.019(6) 0.046(8)
C77 0.053(2) 0.065(4) 0.052(2) -0.014(2) -0.0137(19) 0.033(2)
C78 0.066(3) 0.083(8) 0.048(4) -0.011(5) -0.014(2) 0.040(3)
C79 0.081(3) 0.123(12) 0.050(4) -0.012(6) -0.017(3) 0.056(6)
C80 0.076(4) 0.128(6) 0.082(4) -0.016(3) -0.028(3) 0.047(4)
C81 0.054(3) 0.123(10) 0.090(7) -0.011(6) -0.020(4) 0.035(4)
C82 0.053(3) 0.087(11) 0.075(5) -0.005(6) -0.010(4) 0.033(5)
C83 0.072(4) 0.112(9) 0.056(3) 0.017(4) -0.013(3) 0.033(5)
C84 0.080(5) 0.17(2) 0.092(9) 0.008(10) 0.011(7) 0.052(14)
C85 0.13(2) 0.097(7) 0.17(3) 0.012(11) 0.032(15) 0.019(7)
C86 0.103(5) 0.153(9) 0.115(6) -0.012(6) -0.047(4) 0.060(6)
C87 0.119(7) 0.143(13) 0.071(6) 0.000(9) -0.032(5) 0.030(10)
C88 0.118(8) 0.187(11) 0.162(11) 0.013(9) -0.051(7) 0.087(8)
C89 0.065(4) 0.083(8) 0.084(7) -0.006(6) -0.006(4) 0.023(5)
C90 0.071(5) 0.094(9) 0.133(15) -0.013(6) -0.004(8) 0.014(6)
C91 0.094(7) 0.111(10) 0.103(7) -0.011(8) 0.018(6) 0.032(7)
C77D 0.053(2) 0.065(4) 0.052(2) -0.014(2) -0.0137(19) 0.033(2)
C78D 0.066(3) 0.083(8) 0.048(4) -0.011(5) -0.014(2) 0.040(3)
C79D 0.081(3) 0.123(12) 0.050(4) -0.012(6) -0.017(3) 0.056(6)
C80D 0.076(4) 0.128(6) 0.082(4) -0.016(3) -0.028(3) 0.047(4)
C81D 0.054(3) 0.123(10) 0.090(7) -0.011(6) -0.020(4) 0.035(4)
C82D 0.053(3) 0.087(11) 0.075(5) -0.005(6) -0.010(4) 0.033(5)
C83D 0.072(4) 0.112(9) 0.056(3) 0.017(4) -0.013(3) 0.033(5)
C84D 0.080(5) 0.17(2) 0.092(9) 0.008(10) 0.011(7) 0.052(14)
C85D 0.13(2) 0.097(7) 0.17(3) 0.012(11) 0.032(15) 0.019(7)
C86D 0.103(5) 0.153(9) 0.115(6) -0.012(6) -0.047(4) 0.060(6)
C87D 0.119(7) 0.143(13) 0.071(6) 0.000(9) -0.032(5) 0.030(10)
C88D 0.118(8) 0.187(11) 0.162(11) 0.013(9) -0.051(7) 0.087(8)
C89D 0.065(4) 0.083(8) 0.084(7) -0.006(6) -0.006(4) 0.023(5)
C90D 0.071(5) 0.094(9) 0.133(15) -0.013(6) -0.004(8) 0.014(6)
C91D 0.094(7) 0.111(10) 0.103(7) -0.011(8) 0.018(6) 0.032(7)

_geom_special_details            
;
 All esds (except the esd in the dihedral angle between two l.s. planes)
 are estimated using the full covariance matrix.  The cell esds are taken
 into account individually in the estimation of esds in distances, angles
 and torsion angles; correlations between esds in cell parameters are only
 used when they are defined by crystal symmetry.  An approximate (isotropic)
 treatment of cell esds is used for estimating esds involving l.s. planes.
;

loop_
_geom_bond_atom_site_label_1
_geom_bond_atom_site_label_2
_geom_bond_distance
_geom_bond_site_symmetry_2
_geom_bond_publ_flag
S1 P2 2.104(7) . ?
S1 P1 2.147(7) . ?
S2 P2 2.094(5) . ?
S2 P1 2.116(5) . ?
S3 P2 1.914(7) . ?
P1 N1 1.679(13) . ?
P2 C1 1.805(8) . ?
N1 C14 1.396(14) . ?
N1 C7 1.608(13) . ?
C1 C2 1.3900 . ?
C1 C6 1.3900 . ?
C2 C3 1.3900 . ?
C2 H2 0.9500 . ?
C3 C4 1.3900 . ?
C3 H3 0.9500 . ?
C4 O4 1.383(15) . ?
C4 C5 1.3900 . ?
C5 C6 1.3900 . ?
C5 H5 0.9500 . ?
C6 H6 0.9500 . ?
O4 C4O 1.506(10) . ?
C4O H4OA 0.9801 . ?
C4O H4OB 0.9800 . ?
C4O H4OC 0.9800 . ?
C7 C8 1.165(15) . ?
C7 H7A 0.9900 . ?
C7 H7B 0.9900 . ?
C8 C9 1.3900 . ?
C8 C13 1.3900 . ?
C9 C10 1.3900 . ?
C9 H9 0.9500 . ?
C10 C11 1.3900 . ?
C10 H10 0.9500 . ?
C11 C12 1.3900 . ?
C11 H11 0.9500 . ?
C12 C13 1.3900 . ?
C12 H12 0.9500 . ?
C13 H13 0.9500 . ?
S1D P2D 2.098(5) . ?
S1D P1D 2.169(5) . ?
S2D P2D 2.118(5) . ?
S2D P1D 2.147(4) . ?
S3D P2D 1.866(8) . ?
P1D N1D 1.671(11) . ?
P2D C1D 1.860(12) . ?
N1D C7D 1.437(15) . ?
N1D C14 1.505(12) . ?
C1D C2D 1.3900 . ?
C1D C6D 1.3900 . ?
C2D C3D 1.3900 . ?
C2D H2D 0.9500 . ?
C3D C4D 1.3900 . ?
C3D H3D 0.9500 . ?
C4D O4D 1.292(19) . ?
C4D C5D 1.3900 . ?
C5D C6D 1.3900 . ?
C5D H5D 0.9500 . ?
C6D H6D 0.9500 . ?
O4D C4OD 1.504(10) . ?
C4OD H4OD 0.9800 . ?
C4OD H4OE 0.9799 . ?
C4OD H4OF 0.9800 . ?
C7D C8D 1.577(14) . ?
C7D H7DA 0.9900 . ?
C7D H7DB 0.9900 . ?
C8D C9D 1.3900 . ?
C8D C13D 1.3900 . ?
C9D C10D 1.3900 . ?
C9D H9D 0.9500 . ?
C10D C11D 1.3900 . ?
C10D H10D 0.9500 . ?
C11D C12D 1.3900 . ?
C11D H11D 0.9500 . ?
C12D C13D 1.3900 . ?
C12D H12D 0.9500 . ?
C13D H13D 0.9500 . ?
C14 C15 1.395(6) . ?
C14 C19 1.411(5) . ?
C15 C16 1.380(7) . ?
C15 C20 1.498(6) . ?
C16 C17 1.378(7) . ?
C16 H16 0.9500 . ?
C17 C18 1.375(7) . ?
C17 H17 0.9500 . ?
C18 C19 1.391(6) . ?
C18 H18 0.9500 . ?
C19 C56 1.475(6) . ?
C20 C25 1.389(6) . ?
C20 C21 1.391(6) . ?
C21 C22 1.381(6) . ?
C21 H21 0.9500 . ?
C22 C23 1.391(6) . ?
C22 C26 1.515(6) . ?
C23 C24 1.389(6) . ?
C23 H23 0.9500 . ?
C24 C25 1.391(6) . ?
C24 C41 1.504(6) . ?
C25 H25 0.9500 . ?
C26 C27 1.399(9) . ?
C26 C31 1.402(9) . ?
C27 C28 1.417(8) . ?
C27 C32 1.523(9) . ?
C28 C29 1.367(12) . ?
C28 H28 0.9500 . ?
C29 C30 1.405(13) . ?
C29 C35 1.555(17) . ?
C29 C35D 1.59(4) . ?
C30 C31 1.390(8) . ?
C30 H30 0.9500 . ?
C31 C38 1.512(11) . ?
C31 C40D 2.01(11) . ?
C32 C33 1.529(3) . ?
C32 C34 1.529(3) . ?
C32 H32 1.0000 . ?
C33 H33A 0.9800 . ?
C33 H33B 0.9800 . ?
C33 H33C 0.9800 . ?
C34 H34A 0.9800 . ?
C34 H34B 0.9800 . ?
C34 H34C 0.9800 . ?
C35 C36 1.487(13) . ?
C35 C37 1.489(12) . ?
C35 H35 1.0000 . ?
C36 H36A 0.9800 . ?
C36 H36B 0.9800 . ?
C36 H36C 0.9801 . ?
C37 H37A 0.9800 . ?
C37 H37B 0.9800 . ?
C37 H37C 0.9801 . ?
C35D C37D 1.502(15) . ?
C35D C36D 1.512(15) . ?
C35D H35D 1.0000 . ?
C36D H36D 0.9800 . ?
C36D H36E 0.9799 . ?
C36D H36F 0.9800 . ?
C37D H37D 0.9802 . ?
C37D H37E 0.9799 . ?
C37D H37F 0.9802 . ?
C38 C39 1.517(9) . ?
C38 C40D 1.520(15) . ?
C38 C39D 1.521(15) . ?
C38 C40 1.531(10) . ?
C38 H38D 1.0000 . ?
C38 H38 1.0000 . ?
C39 H39A 0.9800 . ?
C39 H39B 0.9800 . ?
C39 H39C 0.9800 . ?
C40 H40A 0.9801 . ?
C40 H40B 0.9801 . ?
C40 H40C 0.9799 . ?
C39D H39D 0.9800 . ?
C39D H39E 0.9799 . ?
C39D H39F 0.9801 . ?
C40D H40D 0.9800 . ?
C40D H40E 0.9800 . ?
C40D H40F 0.9800 . ?
C41 C46 1.393(8) . ?
C41 C42 1.397(8) . ?
C42 C43 1.409(8) . ?
C42 C47 1.521(9) . ?
C43 C44 1.369(13) . ?
C43 H43 0.9500 . ?
C44 C45 1.365(13) . ?
C44 C50 1.533(10) . ?
C45 C46 1.392(8) . ?
C45 H45 0.9500 . ?
C46 C53 1.503(9) . ?
C47 C48 1.504(11) . ?
C47 C48D 1.520(12) . ?
C47 C49D 1.523(12) . ?
C47 C49 1.554(11) . ?
C47 H47D 1.0000 . ?
C47 H47 1.0000 . ?
C48 H48A 0.9800 . ?
C48 H48B 0.9800 . ?
C48 H48C 0.9800 . ?
C49 H49A 0.9800 . ?
C49 H49B 0.9800 . ?
C49 H49C 0.9800 . ?
C48D H48D 0.9800 . ?
C48D H48E 0.9800 . ?
C48D H48F 0.9800 . ?
C49D H49D 0.9800 . ?
C49D H49E 0.9800 . ?
C49D H49F 0.9800 . ?
C50 C51D 1.496(8) . ?
C50 C52D 1.506(8) . ?
C50 C52 1.515(9) . ?
C50 C51 1.520(8) . ?
C50 H50D 1.0000 . ?
C50 H50 1.0000 . ?
C51 H51A 0.9800 . ?
C51 H51B 0.9800 . ?
C51 H51C 0.9800 . ?
C52 H52A 0.9799 . ?
C52 H52B 0.9800 . ?
C52 H52C 0.9802 . ?
C51D H51D 0.9801 . ?
C51D H51E 0.9800 . ?
C51D H51F 0.9800 . ?
C52D H52D 0.9800 . ?
C52D H52E 0.9801 . ?
C52D H52F 0.9800 . ?
C53 C54 1.546(8) . ?
C53 C55 1.553(10) . ?
C53 H53 1.0000 . ?
C54 H54A 0.9800 . ?
C54 H54B 0.9800 . ?
C54 H54C 0.9800 . ?
C55 H55A 0.9800 . ?
C55 H55B 0.9800 . ?
C55 H55C 0.9800 . ?
C56 C61 1.397(6) . ?
C56 C57 1.403(6) . ?
C57 C58 1.384(6) . ?
C57 H57 0.9500 . ?
C58 C59 1.393(6) . ?
C58 C62D 1.504(5) . ?
C58 C62 1.504(5) . ?
C59 C60 1.399(6) . ?
C59 H59 0.9500 . ?
C60 C61 1.391(6) . ?
C60 C77D 1.502(13) . ?
C60 C77 1.503(10) . ?
C61 H61 0.9500 . ?
C62 C63 1.3900 . ?
C62 C67 1.3900 . ?
C63 C64 1.3900 . ?
C63 C68 1.509(9) . ?
C64 C65 1.3900 . ?
C64 H64 0.9500 . ?
C65 C66 1.3900 . ?
C65 C71 1.523(9) . ?
C66 C67 1.3900 . ?
C66 H66 0.9500 . ?
C67 C74 1.504(9) . ?
C68 C70 1.529(3) . ?
C68 C69 1.529(4) . ?
C68 H68 1.0000 . ?
C69 H69A 0.9800 . ?
C69 H69B 0.9800 . ?
C69 H69C 0.9800 . ?
C70 H70A 0.9800 . ?
C70 H70B 0.9800 . ?
C70 H70C 0.9800 . ?
C71 C73 1.529(3) . ?
C71 C72 1.529(3) . ?
C71 H71 1.0000 . ?
C72 H72A 0.9800 . ?
C72 H72B 0.9800 . ?
C72 H72C 0.9800 . ?
C73 H73A 0.9800 . ?
C73 H73B 0.9800 . ?
C73 H73C 0.9800 . ?
C74 C76 1.529(3) . ?
C74 C75 1.529(3) . ?
C74 H74 1.0000 . ?
C75 H75A 0.9800 . ?
C75 H75B 0.9800 . ?
C75 H75C 0.9800 . ?
C76 H76A 0.9800 . ?
C76 H76B 0.9800 . ?
C76 H76C 0.9800 . ?
C62D C63D 1.395(11) . ?
C62D C67D 1.400(12) . ?
C63D C64D 1.397(12) . ?
C63D C68D 1.513(9) . ?
C64D C65D 1.355(14) . ?
C64D H64D 0.9500 . ?
C65D C66D 1.382(14) . ?
C65D C71D 1.519(9) . ?
C66D C67D 1.401(12) . ?
C66D H66D 0.9500 . ?
C67D C74D 1.569(18) . ?
C68D C70D 1.529(3) . ?
C68D C69D 1.529(3) . ?
C68D H68D 1.0000 . ?
C69D H69D 0.9800 . ?
C69D H69E 0.9800 . ?
C69D H69F 0.9800 . ?
C70D H70D 0.9800 . ?
C70D H70E 0.9801 . ?
C70D H70F 0.9800 . ?
C71D C72D 1.529(3) . ?
C71D C73D 1.529(3) . ?
C71D H71D 1.0000 . ?
C72D H72D 0.9800 . ?
C72D H72E 0.9800 . ?
C72D H72F 0.9800 . ?
C73D H73D 0.9800 . ?
C73D H73E 0.9799 . ?
C73D H73F 0.9800 . ?
C74D C76D 1.529(3) . ?
C74D C75D 1.529(3) . ?
C74D H74D 1.0000 . ?
C75D H75D 0.9800 . ?
C75D H75E 0.9800 . ?
C75D H75F 0.9800 . ?
C76D H76D 0.9800 . ?
C76D H76E 0.9800 . ?
C76D H76F 0.9800 . ?
C77 C78 1.3900 . ?
C77 C82 1.3900 . ?
C78 C79 1.3900 . ?
C78 C83 1.54(6) . ?
C79 C80 1.3900 . ?
C79 H79 0.9500 . ?
C80 C81 1.3900 . ?
C80 C86 1.59(3) . ?
C81 C82 1.3900 . ?
C81 H81 0.9500 . ?
C82 C89 1.55(3) . ?
C83 C84 1.519(12) . ?
C83 C85 1.529(13) . ?
C83 H83 1.0000 . ?
C84 H84A 0.9800 . ?
C84 H84B 0.9800 . ?
C84 H84C 0.9800 . ?
C85 H85A 0.9800 . ?
C85 H85B 0.9800 . ?
C85 H85C 0.9800 . ?
C86 C87 1.509(15) . ?
C86 C88 1.526(16) . ?
C86 H86 1.0000 . ?
C87 H87A 0.9800 . ?
C87 H87B 0.9800 . ?
C87 H87C 0.9800 . ?
C88 H88A 0.9800 . ?
C88 H88B 0.9800 . ?
C88 H88C 0.9800 . ?
C89 C90 1.524(12) . ?
C89 C91 1.534(12) . ?
C89 H89 1.0000 . ?
C90 H90A 0.9800 . ?
C90 H90B 0.9800 . ?
C90 H90C 0.9800 . ?
C91 H91A 0.9800 . ?
C91 H91B 0.9800 . ?
C91 H91C 0.9800 . ?
C77D C78D 1.3900 . ?
C77D C82D 1.3900 . ?
C78D C79D 1.3900 . ?
C78D C83D 1.52(8) . ?
C79D C80D 1.3900(11) . ?
C79D H79D 0.9500 . ?
C80D C81D 1.3900 . ?
C80D C86D 1.56(4) . ?
C81D C82D 1.3900 . ?
C81D H81D 0.9500 . ?
C82D C89D 1.52(4) . ?
C83D C84D 1.514(14) . ?
C83D C85D 1.521(14) . ?
C83D H83D 1.0000 . ?
C84D H84D 0.9800 . ?
C84D H84E 0.9800 . ?
C84D H84F 0.9800 . ?
C85D H85D 0.9800 . ?
C85D H85E 0.9800 . ?
C85D H85F 0.9800 . ?
C86D C87D 1.516(14) . ?
C86D C88D 1.517(14) . ?
C86D H86D 1.0000 . ?
C87D H87D 0.9800 . ?
C87D H87E 0.9800 . ?
C87D H87F 0.9800 . ?
C88D H88D 0.9800 . ?
C88D H88E 0.9800 . ?
C88D H88F 0.9800 . ?
C89D C90D 1.529(13) . ?
C89D C91D 1.530(13) . ?
C89D H89D 1.0000 . ?
C90D H90D 0.9800 . ?
C90D H90E 0.9800 . ?
C90D H90F 0.9800 . ?
C91D H91D 0.9800 . ?
C91D H91E 0.9800 . ?
C91D H91F 0.9800 . ?

loop_
_geom_angle_atom_site_label_1
_geom_angle_atom_site_label_2
_geom_angle_atom_site_label_3
_geom_angle
_geom_angle_site_symmetry_1
_geom_angle_site_symmetry_3
_geom_angle_publ_flag
P2 S1 P1 86.6(2) . . ?
P2 S2 P1 87.6(2) . . ?
N1 P1 S2 109.4(5) . . ?
N1 P1 S1 108.3(6) . . ?
S2 P1 S1 92.0(2) . . ?
C1 P2 S3 116.0(4) . . ?
C1 P2 S2 107.5(4) . . ?
S3 P2 S2 115.6(3) . . ?
C1 P2 S1 104.6(4) . . ?
S3 P2 S1 116.6(3) . . ?
S2 P2 S1 93.8(2) . . ?
C14 N1 C7 114.5(9) . . ?
C14 N1 P1 117.5(8) . . ?
C7 N1 P1 128.0(10) . . ?
C2 C1 C6 120.0 . . ?
C2 C1 P2 119.3(6) . . ?
C6 C1 P2 120.7(6) . . ?
C3 C2 C1 120.0 . . ?
C3 C2 H2 120.0 . . ?
C1 C2 H2 120.0 . . ?
C2 C3 C4 120.0 . . ?
C2 C3 H3 120.0 . . ?
C4 C3 H3 120.0 . . ?
O4 C4 C3 123.9(10) . . ?
O4 C4 C5 116.1(10) . . ?
C3 C4 C5 120.0 . . ?
C6 C5 C4 120.0 . . ?
C6 C5 H5 120.0 . . ?
C4 C5 H5 120.0 . . ?
C5 C6 C1 120.0 . . ?
C5 C6 H6 120.0 . . ?
C1 C6 H6 120.0 . . ?
C4 O4 C4O 113.5(16) . . ?
O4 C4O H4OA 109.6 . . ?
O4 C4O H4OB 109.7 . . ?
H4OA C4O H4OB 109.5 . . ?
O4 C4O H4OC 109.0 . . ?
H4OA C4O H4OC 109.5 . . ?
H4OB C4O H4OC 109.5 . . ?
C8 C7 N1 122.7(10) . . ?
C8 C7 H7A 106.7 . . ?
N1 C7 H7A 106.7 . . ?
C8 C7 H7B 106.7 . . ?
N1 C7 H7B 106.7 . . ?
H7A C7 H7B 106.6 . . ?
C7 C8 C9 122.6(10) . . ?
C7 C8 C13 117.4(10) . . ?
C9 C8 C13 120.0 . . ?
C8 C9 C10 120.0 . . ?
C8 C9 H9 120.0 . . ?
C10 C9 H9 120.0 . . ?
C11 C10 C9 120.0 . . ?
C11 C10 H10 120.0 . . ?
C9 C10 H10 120.0 . . ?
C10 C11 C12 120.0 . . ?
C10 C11 H11 120.0 . . ?
C12 C11 H11 120.0 . . ?
C11 C12 C13 120.0 . . ?
C11 C12 H12 120.0 . . ?
C13 C12 H12 120.0 . . ?
C12 C13 C8 120.0 . . ?
C12 C13 H13 120.0 . . ?
C8 C13 H13 120.0 . . ?
P2D S1D P1D 87.1(2) . . ?
P2D S2D P1D 87.17(16) . . ?
N1D P1D S2D 105.4(5) . . ?
N1D P1D S1D 106.3(5) . . ?
S2D P1D S1D 91.43(17) . . ?
C1D P2D S3D 113.1(5) . . ?
C1D P2D S1D 104.7(5) . . ?
S3D P2D S1D 118.4(4) . . ?
C1D P2D S2D 109.2(5) . . ?
S3D P2D S2D 115.3(4) . . ?
S1D P2D S2D 94.24(18) . . ?
C7D N1D C14 120.2(9) . . ?
C7D N1D P1D 126.4(9) . . ?
C14 N1D P1D 113.1(8) . . ?
C2D C1D C6D 120.0 . . ?
C2D C1D P2D 123.3(8) . . ?
C6D C1D P2D 116.7(7) . . ?
C1D C2D C3D 120.0 . . ?
C1D C2D H2D 120.0 . . ?
C3D C2D H2D 120.0 . . ?
C2D C3D C4D 120.0 . . ?
C2D C3D H3D 120.0 . . ?
C4D C3D H3D 120.0 . . ?
O4D C4D C5D 114.8(15) . . ?
O4D C4D C3D 124.8(15) . . ?
C5D C4D C3D 120.0 . . ?
C4D C5D C6D 120.0 . . ?
C4D C5D H5D 120.0 . . ?
C6D C5D H5D 120.0 . . ?
C5D C6D C1D 120.0 . . ?
C5D C6D H6D 120.0 . . ?
C1D C6D H6D 120.0 . . ?
C4D O4D C4OD 138(3) . . ?
O4D C4OD H4OD 109.3 . . ?
O4D C4OD H4OE 102.5 . . ?
H4OD C4OD H4OE 109.5 . . ?
O4D C4OD H4OF 116.4 . . ?
H4OD C4OD H4OF 109.5 . . ?
H4OE C4OD H4OF 109.5 . . ?
N1D C7D C8D 111.4(9) . . ?
N1D C7D H7DA 109.4 . . ?
C8D C7D H7DA 109.4 . . ?
N1D C7D H7DB 109.4 . . ?
C8D C7D H7DB 109.4 . . ?
H7DA C7D H7DB 108.0 . . ?
C9D C8D C13D 120.0 . . ?
C9D C8D C7D 124.7(7) . . ?
C13D C8D C7D 115.3(7) . . ?
C10D C9D C8D 120.0 . . ?
C10D C9D H9D 120.0 . . ?
C8D C9D H9D 120.0 . . ?
C9D C10D C11D 120.0 . . ?
C9D C10D H10D 120.0 . . ?
C11D C10D H10D 120.0 . . ?
C12D C11D C10D 120.0 . . ?
C12D C11D H11D 120.0 . . ?
C10D C11D H11D 120.0 . . ?
C11D C12D C13D 120.0 . . ?
C11D C12D H12D 120.0 . . ?
C13D C12D H12D 120.0 . . ?
C12D C13D C8D 120.0 . . ?
C12D C13D H13D 120.0 . . ?
C8D C13D H13D 120.0 . . ?
C15 C14 N1 119.8(7) . . ?
C15 C14 C19 121.3(4) . . ?
N1 C14 C19 117.1(7) . . ?
C15 C14 N1D 119.5(6) . . ?
C19 C14 N1D 118.6(6) . . ?
C16 C15 C14 118.7(4) . . ?
C16 C15 C20 116.7(4) . . ?
C14 C15 C20 124.6(4) . . ?
C17 C16 C15 121.2(4) . . ?
C17 C16 H16 119.4 . . ?
C15 C16 H16 119.4 . . ?
C18 C17 C16 119.6(5) . . ?
C18 C17 H17 120.2 . . ?
C16 C17 H17 120.2 . . ?
C17 C18 C19 121.9(4) . . ?
C17 C18 H18 119.0 . . ?
C19 C18 H18 119.0 . . ?
C18 C19 C14 117.2(4) . . ?
C18 C19 C56 117.4(4) . . ?
C14 C19 C56 125.4(4) . . ?
C25 C20 C21 118.7(4) . . ?
C25 C20 C15 118.5(4) . . ?
C21 C20 C15 122.5(4) . . ?
C22 C21 C20 121.1(4) . . ?
C22 C21 H21 119.4 . . ?
C20 C21 H21 119.4 . . ?
C21 C22 C23 119.0(4) . . ?
C21 C22 C26 120.9(4) . . ?
C23 C22 C26 120.0(4) . . ?
C24 C23 C22 121.3(4) . . ?
C24 C23 H23 119.3 . . ?
C22 C23 H23 119.3 . . ?
C23 C24 C25 118.4(4) . . ?
C23 C24 C41 121.0(4) . . ?
C25 C24 C41 120.7(4) . . ?
C20 C25 C24 121.4(4) . . ?
C20 C25 H25 119.3 . . ?
C24 C25 H25 119.3 . . ?
C27 C26 C31 121.1(5) . . ?
C27 C26 C22 120.1(5) . . ?
C31 C26 C22 118.8(5) . . ?
C26 C27 C28 117.5(6) . . ?
C26 C27 C32 122.4(4) . . ?
C28 C27 C32 120.2(6) . . ?
C29 C28 C27 122.7(7) . . ?
C29 C28 H28 118.6 . . ?
C27 C28 H28 118.6 . . ?
C28 C29 C30 118.3(6) . . ?
C28 C29 C35 129.0(9) . . ?
C30 C29 C35 112.3(10) . . ?
C28 C29 C35D 110(2) . . ?
C30 C29 C35D 130.2(19) . . ?
C31 C30 C29 121.3(8) . . ?
C31 C30 H30 119.3 . . ?
C29 C30 H30 119.3 . . ?
C30 C31 C26 119.1(7) . . ?
C30 C31 C38 118.0(6) . . ?
C26 C31 C38 122.8(5) . . ?
C30 C31 C40D 83(5) . . ?
C26 C31 C40D 138(5) . . ?
C38 C31 C40D 49(3) . . ?
C27 C32 C33 111.1(5) . . ?
C27 C32 C34 113.0(6) . . ?
C33 C32 C34 108.9(4) . . ?
C27 C32 H32 107.9 . . ?
C33 C32 H32 107.9 . . ?
C34 C32 H32 107.9 . . ?
C32 C33 H33A 109.5 . . ?
C32 C33 H33B 109.5 . . ?
H33A C33 H33B 109.5 . . ?
C32 C33 H33C 109.5 . . ?
H33A C33 H33C 109.5 . . ?
H33B C33 H33C 109.5 . . ?
C32 C34 H34A 109.5 . . ?
C32 C34 H34B 109.5 . . ?
H34A C34 H34B 109.5 . . ?
C32 C34 H34C 109.5 . . ?
H34A C34 H34C 109.5 . . ?
H34B C34 H34C 109.5 . . ?
C36 C35 C37 113.3(13) . . ?
C36 C35 C29 108.0(12) . . ?
C37 C35 C29 113.8(11) . . ?
C36 C35 H35 107.1 . . ?
C37 C35 H35 107.1 . . ?
C29 C35 H35 107.1 . . ?
C35 C36 H36A 109.1 . . ?
C35 C36 H36B 109.8 . . ?
H36A C36 H36B 109.5 . . ?
C35 C36 H36C 109.5 . . ?
H36A C36 H36C 109.5 . . ?
H36B C36 H36C 109.5 . . ?
C35 C37 H37A 109.9 . . ?
C35 C37 H37B 109.0 . . ?
H37A C37 H37B 109.5 . . ?
C35 C37 H37C 109.5 . . ?
H37A C37 H37C 109.5 . . ?
H37B C37 H37C 109.5 . . ?
C37D C35D C36D 115(2) . . ?
C37D C35D C29 113(3) . . ?
C36D C35D C29 115(3) . . ?
C37D C35D H35D 104.0 . . ?
C36D C35D H35D 104.0 . . ?
C29 C35D H35D 104.0 . . ?
C35D C36D H36D 107.9 . . ?
C35D C36D H36E 110.4 . . ?
H36D C36D H36E 109.5 . . ?
C35D C36D H36F 110.0 . . ?
H36D C36D H36F 109.5 . . ?
H36E C36D H36F 109.5 . . ?
C35D C37D H37D 108.2 . . ?
C35D C37D H37E 110.7 . . ?
H37D C37D H37E 109.5 . . ?
C35D C37D H37F 109.5 . . ?
H37D C37D H37F 109.4 . . ?
H37E C37D H37F 109.5 . . ?
C31 C38 C39 113.9(7) . . ?
C31 C38 C40D 83(6) . . ?
C31 C38 C39D 148(6) . . ?
C40D C38 C39D 112(2) . . ?
C31 C38 C40 110.2(7) . . ?
C39 C38 C40 111.1(8) . . ?
C31 C38 H38D 102.0 . . ?
C40D C38 H38D 102.0 . . ?
C39D C38 H38D 102.0 . . ?
C31 C38 H38 107.1 . . ?
C39 C38 H38 107.1 . . ?
C40 C38 H38 107.1 . . ?
C38 C39 H39A 110.0 . . ?
C38 C39 H39B 109.4 . . ?
H39A C39 H39B 109.5 . . ?
C38 C39 H39C 109.1 . . ?
H39A C39 H39C 109.5 . . ?
H39B C39 H39C 109.5 . . ?
C38 C40 H40A 109.7 . . ?
C38 C40 H40B 109.3 . . ?
H40A C40 H40B 109.5 . . ?
C38 C40 H40C 109.4 . . ?
H40A C40 H40C 109.5 . . ?
H40B C40 H40C 109.5 . . ?
C38 C39D H39D 115.5 . . ?
C38 C39D H39E 106.0 . . ?
H39D C39D H39E 109.5 . . ?
C38 C39D H39F 106.8 . . ?
H39D C39D H39F 109.5 . . ?
H39E C39D H39F 109.5 . . ?
C38 C40D C31 48(3) . . ?
C38 C40D H40D 109.5 . . ?
C31 C40D H40D 157.7 . . ?
C38 C40D H40E 109.5 . . ?
C31 C40D H40E 82.6 . . ?
H40D C40D H40E 109.5 . . ?
C38 C40D H40F 109.5 . . ?
C31 C40D H40F 82.6 . . ?
H40D C40D H40F 109.5 . . ?
H40E C40D H40F 109.5 . . ?
C46 C41 C42 120.4(5) . . ?
C46 C41 C24 120.4(5) . . ?
C42 C41 C24 119.2(5) . . ?
C41 C42 C43 118.6(6) . . ?
C41 C42 C47 122.3(5) . . ?
C43 C42 C47 119.1(6) . . ?
C44 C43 C42 121.1(7) . . ?
C44 C43 H43 119.4 . . ?
C42 C43 H43 119.4 . . ?
C45 C44 C43 119.2(6) . . ?
C45 C44 C50 117.8(9) . . ?
C43 C44 C50 122.9(9) . . ?
C44 C45 C46 122.2(7) . . ?
C44 C45 H45 118.9 . . ?
C46 C45 H45 118.9 . . ?
C45 C46 C41 118.5(6) . . ?
C45 C46 C53 120.2(6) . . ?
C41 C46 C53 121.3(5) . . ?
C48 C47 C42 109.1(8) . . ?
C48D C47 C42 115.9(12) . . ?
C48D C47 C49D 111.5(13) . . ?
C42 C47 C49D 113.3(13) . . ?
C48 C47 C49 109.8(10) . . ?
C42 C47 C49 110.6(10) . . ?
C48D C47 H47D 105.0 . . ?
C42 C47 H47D 105.0 . . ?
C49D C47 H47D 105.0 . . ?
C48 C47 H47 109.1 . . ?
C42 C47 H47 109.1 . . ?
C49 C47 H47 109.1 . . ?
C47 C48 H48A 109.5 . . ?
C47 C48 H48B 109.5 . . ?
H48A C48 H48B 109.5 . . ?
C47 C48 H48C 109.5 . . ?
H48A C48 H48C 109.5 . . ?
H48B C48 H48C 109.5 . . ?
C47 C49 H49A 109.5 . . ?
C47 C49 H49B 109.5 . . ?
H49A C49 H49B 109.5 . . ?
C47 C49 H49C 109.5 . . ?
H49A C49 H49C 109.5 . . ?
H49B C49 H49C 109.5 . . ?
C47 C48D H48D 109.5 . . ?
C47 C48D H48E 109.5 . . ?
H48D C48D H48E 109.5 . . ?
C47 C48D H48F 109.5 . . ?
H48D C48D H48F 109.5 . . ?
H48E C48D H48F 109.5 . . ?
C47 C49D H49D 109.5 . . ?
C47 C49D H49E 109.5 . . ?
H49D C49D H49E 109.5 . . ?
C47 C49D H49F 109.5 . . ?
H49D C49D H49F 109.5 . . ?
H49E C49D H49F 109.5 . . ?
C51D C50 C52D 120.6(17) . . ?
C52 C50 C51 109.7(19) . . ?
C51D C50 C44 114.8(11) . . ?
C52D C50 C44 117(3) . . ?
C52 C50 C44 108(3) . . ?
C51 C50 C44 107.8(14) . . ?
C51D C50 H50D 99.2 . . ?
C52D C50 H50D 99.2 . . ?
C44 C50 H50D 99.2 . . ?
C52 C50 H50 110.5 . . ?
C51 C50 H50 110.5 . . ?
C44 C50 H50 110.5 . . ?
C50 C51 H51A 108.9 . . ?
C50 C51 H51B 109.2 . . ?
H51A C51 H51B 109.5 . . ?
C50 C51 H51C 110.3 . . ?
H51A C51 H51C 109.5 . . ?
H51B C51 H51C 109.5 . . ?
C50 C52 H52A 109.6 . . ?
C50 C52 H52B 109.0 . . ?
H52A C52 H52B 109.5 . . ?
C50 C52 H52C 109.8 . . ?
H52A C52 H52C 109.5 . . ?
H52B C52 H52C 109.5 . . ?
C50 C51D H51D 108.8 . . ?
C50 C51D H51E 110.9 . . ?
H51D C51D H51E 109.5 . . ?
C50 C51D H51F 108.7 . . ?
H51D C51D H51F 109.5 . . ?
H51E C51D H51F 109.5 . . ?
C50 C52D H52D 109.4 . . ?
C50 C52D H52E 109.5 . . ?
H52D C52D H52E 109.5 . . ?
C50 C52D H52F 109.5 . . ?
H52D C52D H52F 109.5 . . ?
H52E C52D H52F 109.5 . . ?
C46 C53 C54 113.4(6) . . ?
C46 C53 C55 110.5(5) . . ?
C54 C53 C55 109.9(6) . . ?
C46 C53 H53 107.6 . . ?
C54 C53 H53 107.6 . . ?
C55 C53 H53 107.6 . . ?
C53 C54 H54A 109.5 . . ?
C53 C54 H54B 109.5 . . ?
H54A C54 H54B 109.5 . . ?
C53 C54 H54C 109.5 . . ?
H54A C54 H54C 109.5 . . ?
H54B C54 H54C 109.5 . . ?
C53 C55 H55A 109.5 . . ?
C53 C55 H55B 109.5 . . ?
H55A C55 H55B 109.5 . . ?
C53 C55 H55C 109.5 . . ?
H55A C55 H55C 109.5 . . ?
H55B C55 H55C 109.5 . . ?
C61 C56 C57 118.7(4) . . ?
C61 C56 C19 122.9(4) . . ?
C57 C56 C19 118.2(4) . . ?
C58 C57 C56 121.3(4) . . ?
C58 C57 H57 119.4 . . ?
C56 C57 H57 119.4 . . ?
C57 C58 C59 118.8(4) . . ?
C57 C58 C62D 120.3(4) . . ?
C59 C58 C62D 120.9(4) . . ?
C57 C58 C62 120.3(4) . . ?
C59 C58 C62 120.9(4) . . ?
C58 C59 C60 121.4(4) . . ?
C58 C59 H59 119.3 . . ?
C60 C59 H59 119.3 . . ?
C61 C60 C59 118.7(4) . . ?
C61 C60 C77D 120(2) . . ?
C59 C60 C77D 121(2) . . ?
C61 C60 C77 122.9(17) . . ?
C59 C60 C77 118.4(17) . . ?
C60 C61 C56 121.1(4) . . ?
C60 C61 H61 119.5 . . ?
C56 C61 H61 119.5 . . ?
C63 C62 C67 120.0 . . ?
C63 C62 C58 123.2(5) . . ?
C67 C62 C58 116.8(5) . . ?
C64 C63 C62 120.0 . . ?
C64 C63 C68 120.1(10) . . ?
C62 C63 C68 119.8(10) . . ?
C63 C64 C65 120.0 . . ?
C63 C64 H64 120.0 . . ?
C65 C64 H64 120.0 . . ?
C66 C65 C64 120.0 . . ?
C66 C65 C71 120.4(12) . . ?
C64 C65 C71 118.3(12) . . ?
C67 C66 C65 120.0 . . ?
C67 C66 H66 120.0 . . ?
C65 C66 H66 120.0 . . ?
C66 C67 C62 120.0 . . ?
C66 C67 C74 116.5(7) . . ?
C62 C67 C74 121.0(8) . . ?
C63 C68 C70 112.7(14) . . ?
C63 C68 C69 114.2(14) . . ?
C70 C68 C69 108.9(4) . . ?
C63 C68 H68 106.9 . . ?
C70 C68 H68 106.9 . . ?
C69 C68 H68 106.9 . . ?
C68 C69 H69A 109.5 . . ?
C68 C69 H69B 109.5 . . ?
H69A C69 H69B 109.5 . . ?
C68 C69 H69C 109.5 . . ?
H69A C69 H69C 109.5 . . ?
H69B C69 H69C 109.5 . . ?
C68 C70 H70A 109.5 . . ?
C68 C70 H70B 109.5 . . ?
H70A C70 H70B 109.5 . . ?
C68 C70 H70C 109.5 . . ?
H70A C70 H70C 109.5 . . ?
H70B C70 H70C 109.5 . . ?
C65 C71 C73 115.4(15) . . ?
C65 C71 C72 115.6(16) . . ?
C73 C71 C72 108.9(4) . . ?
C65 C71 H71 105.3 . . ?
C73 C71 H71 105.3 . . ?
C72 C71 H71 105.3 . . ?
C71 C72 H72A 109.5 . . ?
C71 C72 H72B 109.5 . . ?
H72A C72 H72B 109.5 . . ?
C71 C72 H72C 109.5 . . ?
H72A C72 H72C 109.5 . . ?
H72B C72 H72C 109.5 . . ?
C71 C73 H73A 109.5 . . ?
C71 C73 H73B 109.5 . . ?
H73A C73 H73B 109.5 . . ?
C71 C73 H73C 109.5 . . ?
H73A C73 H73C 109.5 . . ?
H73B C73 H73C 109.5 . . ?
C67 C74 C76 119.0(16) . . ?
C67 C74 C75 101.5(12) . . ?
C76 C74 C75 109.0(4) . . ?
C67 C74 H74 109.0 . . ?
C76 C74 H74 109.0 . . ?
C75 C74 H74 109.0 . . ?
C74 C75 H75A 109.5 . . ?
C74 C75 H75B 109.5 . . ?
H75A C75 H75B 109.5 . . ?
C74 C75 H75C 109.5 . . ?
H75A C75 H75C 109.5 . . ?
H75B C75 H75C 109.5 . . ?
C74 C76 H76A 109.5 . . ?
C74 C76 H76B 109.5 . . ?
H76A C76 H76B 109.5 . . ?
C74 C76 H76C 109.5 . . ?
H76A C76 H76C 109.5 . . ?
H76B C76 H76C 109.5 . . ?
C63D C62D C67D 121.3(8) . . ?
C63D C62D C58 116.7(6) . . ?
C67D C62D C58 121.9(7) . . ?
C62D C63D C64D 118.0(9) . . ?
C62D C63D C68D 123.7(11) . . ?
C64D C63D C68D 118.1(12) . . ?
C65D C64D C63D 122.5(10) . . ?
C65D C64D H64D 118.7 . . ?
C63D C64D H64D 118.7 . . ?
C64D C65D C66D 118.0(10) . . ?
C64D C65D C71D 115.8(12) . . ?
C66D C65D C71D 124.6(12) . . ?
C65D C66D C67D 122.6(11) . . ?
C65D C66D H66D 118.7 . . ?
C67D C66D H66D 118.7 . . ?
C62D C67D C66D 117.0(10) . . ?
C62D C67D C74D 118.6(10) . . ?
C66D C67D C74D 122.8(11) . . ?
C63D C68D C70D 111.4(14) . . ?
C63D C68D C69D 112.7(14) . . ?
C70D C68D C69D 108.9(4) . . ?
C63D C68D H68D 107.9 . . ?
C70D C68D H68D 107.9 . . ?
C69D C68D H68D 107.9 . . ?
C68D C69D H69D 110.0 . . ?
C68D C69D H69E 108.5 . . ?
H69D C69D H69E 109.5 . . ?
C68D C69D H69F 110.0 . . ?
H69D C69D H69F 109.5 . . ?
H69E C69D H69F 109.5 . . ?
C68D C70D H70D 109.7 . . ?
C68D C70D H70E 109.5 . . ?
H70D C70D H70E 109.5 . . ?
C68D C70D H70F 109.2 . . ?
H70D C70D H70F 109.5 . . ?
H70E C70D H70F 109.5 . . ?
C65D C71D C72D 113.4(10) . . ?
C65D C71D C73D 118.7(11) . . ?
C72D C71D C73D 108.9(4) . . ?
C65D C71D H71D 104.8 . . ?
C72D C71D H71D 104.8 . . ?
C73D C71D H71D 104.8 . . ?
C71D C72D H72D 107.2 . . ?
C71D C72D H72E 111.4 . . ?
H72D C72D H72E 109.5 . . ?
C71D C72D H72F 109.8 . . ?
H72D C72D H72F 109.5 . . ?
H72E C72D H72F 109.5 . . ?
C71D C73D H73D 109.3 . . ?
C71D C73D H73E 112.8 . . ?
H73D C73D H73E 109.5 . . ?
C71D C73D H73F 106.3 . . ?
H73D C73D H73F 109.5 . . ?
H73E C73D H73F 109.5 . . ?
C76D C74D C75D 108.9(4) . . ?
C76D C74D C67D 108.9(15) . . ?
C75D C74D C67D 122.3(11) . . ?
C76D C74D H74D 105.1 . . ?
C75D C74D H74D 105.1 . . ?
C67D C74D H74D 105.1 . . ?
C74D C75D H75D 109.5 . . ?
C74D C75D H75E 109.5 . . ?
H75D C75D H75E 109.5 . . ?
C74D C75D H75F 109.5 . . ?
H75D C75D H75F 109.5 . . ?
H75E C75D H75F 109.5 . . ?
C74D C76D H76D 109.5 . . ?
C74D C76D H76E 109.5 . . ?
H76D C76D H76E 109.5 . . ?
C74D C76D H76F 109.5 . . ?
H76D C76D H76F 109.5 . . ?
H76E C76D H76F 109.5 . . ?
C78 C77 C82 120.0 . . ?
C78 C77 C60 120(2) . . ?
C82 C77 C60 120(2) . . ?
C79 C78 C77 120.0 . . ?
C79 C78 C83 116(3) . . ?
C77 C78 C83 123(3) . . ?
C80 C79 C78 120.0 . . ?
C80 C79 H79 120.0 . . ?
C78 C79 H79 120.0 . . ?
C79 C80 C81 120.0 . . ?
C79 C80 C86 115(3) . . ?
C81 C80 C86 124(3) . . ?
C82 C81 C80 120.0 . . ?
C82 C81 H81 120.0 . . ?
C80 C81 H81 120.0 . . ?
C81 C82 C77 120.0 . . ?
C81 C82 C89 118(2) . . ?
C77 C82 C89 122(2) . . ?
C84 C83 C85 110.7(14) . . ?
C84 C83 C78 114(3) . . ?
C85 C83 C78 113(3) . . ?
C84 C83 H83 106.3 . . ?
C85 C83 H83 106.3 . . ?
C78 C83 H83 106.3 . . ?
C83 C84 H84A 109.5 . . ?
C83 C84 H84B 109.5 . . ?
H84A C84 H84B 109.5 . . ?
C83 C84 H84C 109.5 . . ?
H84A C84 H84C 109.5 . . ?
H84B C84 H84C 109.5 . . ?
C83 C85 H85A 109.5 . . ?
C83 C85 H85B 109.5 . . ?
H85A C85 H85B 109.5 . . ?
C83 C85 H85C 109.5 . . ?
H85A C85 H85C 109.5 . . ?
H85B C85 H85C 109.5 . . ?
C87 C86 C88 139.8(19) . . ?
C87 C86 C80 106(2) . . ?
C88 C86 C80 114(2) . . ?
C87 C86 H86 90.4 . . ?
C88 C86 H86 90.4 . . ?
C80 C86 H86 90.4 . . ?
C86 C87 H87A 109.5 . . ?
C86 C87 H87B 109.5 . . ?
H87A C87 H87B 109.5 . . ?
C86 C87 H87C 109.5 . . ?
H87A C87 H87C 109.5 . . ?
H87B C87 H87C 109.5 . . ?
C86 C88 H88A 109.5 . . ?
C86 C88 H88B 109.5 . . ?
H88A C88 H88B 109.5 . . ?
C86 C88 H88C 109.5 . . ?
H88A C88 H88C 109.5 . . ?
H88B C88 H88C 109.5 . . ?
C90 C89 C91 111.7(11) . . ?
C90 C89 C82 112.6(17) . . ?
C91 C89 C82 111.2(18) . . ?
C90 C89 H89 107.0 . . ?
C91 C89 H89 107.0 . . ?
C82 C89 H89 107.0 . . ?
C89 C90 H90A 109.5 . . ?
C89 C90 H90B 109.5 . . ?
H90A C90 H90B 109.5 . . ?
C89 C90 H90C 109.5 . . ?
H90A C90 H90C 109.5 . . ?
H90B C90 H90C 109.5 . . ?
C89 C91 H91A 109.5 . . ?
C89 C91 H91B 109.5 . . ?
H91A C91 H91B 109.5 . . ?
C89 C91 H91C 109.5 . . ?
H91A C91 H91C 109.5 . . ?
H91B C91 H91C 109.5 . . ?
C78D C77D C82D 120.00(5) . . ?
C78D C77D C60 119(3) . . ?
C82D C77D C60 121(3) . . ?
C79D C78D C77D 120.0 . . ?
C79D C78D C83D 120(4) . . ?
C77D C78D C83D 118(4) . . ?
C80D C79D C78D 120.00(6) . . ?
C80D C79D H79D 120.0 . . ?
C78D C79D H79D 120.0 . . ?
C79D C80D C81D 120.00(5) . . ?
C79D C80D C86D 121(4) . . ?
C81D C80D C86D 117(4) . . ?
C82D C81D C80D 120.00(5) . . ?
C82D C81D H81D 120.0 . . ?
C80D C81D H81D 120.0 . . ?
C81D C82D C77D 120.00(5) . . ?
C81D C82D C89D 117(3) . . ?
C77D C82D C89D 123(3) . . ?
C84D C83D C78D 116(5) . . ?
C84D C83D C85D 112.5(18) . . ?
C78D C83D C85D 107(4) . . ?
C84D C83D H83D 106.7 . . ?
C78D C83D H83D 106.7 . . ?
C85D C83D H83D 106.7 . . ?
C83D C84D H84D 109.5 . . ?
C83D C84D H84E 109.5 . . ?
H84D C84D H84E 109.5 . . ?
C83D C84D H84F 109.5 . . ?
H84D C84D H84F 109.5 . . ?
H84E C84D H84F 109.5 . . ?
C83D C85D H85D 109.5 . . ?
C83D C85D H85E 109.5 . . ?
H85D C85D H85E 109.5 . . ?
C83D C85D H85F 109.5 . . ?
H85D C85D H85F 109.5 . . ?
H85E C85D H85F 109.5 . . ?
C87D C86D C88D 113.7(19) . . ?
C87D C86D C80D 115(3) . . ?
C88D C86D C80D 111(3) . . ?
C87D C86D H86D 105.2 . . ?
C88D C86D H86D 105.2 . . ?
C80D C86D H86D 105.2 . . ?
C86D C87D H87D 109.5 . . ?
C86D C87D H87E 109.5 . . ?
H87D C87D H87E 109.5 . . ?
C86D C87D H87F 109.5 . . ?
H87D C87D H87F 109.5 . . ?
H87E C87D H87F 109.5 . . ?
C86D C88D H88D 109.5 . . ?
C86D C88D H88E 109.5 . . ?
H88D C88D H88E 109.5 . . ?
C86D C88D H88F 109.5 . . ?
H88D C88D H88F 109.5 . . ?
H88E C88D H88F 109.5 . . ?
C82D C89D C90D 115(2) . . ?
C82D C89D C91D 116(3) . . ?
C90D C89D C91D 111.1(14) . . ?
C82D C89D H89D 104.5 . . ?
C90D C89D H89D 104.5 . . ?
C91D C89D H89D 104.5 . . ?
C89D C90D H90D 109.5 . . ?
C89D C90D H90E 109.5 . . ?
H90D C90D H90E 109.5 . . ?
C89D C90D H90F 109.5 . . ?
H90D C90D H90F 109.5 . . ?
H90E C90D H90F 109.5 . . ?
C89D C91D H91D 109.5 . . ?
C89D C91D H91E 109.5 . . ?
H91D C91D H91E 109.5 . . ?
C89D C91D H91F 109.5 . . ?
H91D C91D H91F 109.5 . . ?
H91E C91D H91F 109.5 . . ?

loop_
_geom_torsion_atom_site_label_1
_geom_torsion_atom_site_label_2
_geom_torsion_atom_site_label_3
_geom_torsion_atom_site_label_4
_geom_torsion
_geom_torsion_site_symmetry_1
_geom_torsion_site_symmetry_2
_geom_torsion_site_symmetry_3
_geom_torsion_site_symmetry_4
_geom_torsion_publ_flag
S2 P1 N1 C14 -128.4(9) . . . . ?
S1 P1 N1 C14 132.7(9) . . . . ?
S2 P1 N1 C7 52.5(14) . . . . ?
S1 P1 N1 C7 -46.4(14) . . . . ?
S3 P2 C1 C2 0.2(8) . . . . ?
S2 P2 C1 C2 -131.0(6) . . . . ?
S1 P2 C1 C2 130.1(6) . . . . ?
S3 P2 C1 C6 179.7(5) . . . . ?
S2 P2 C1 C6 48.5(7) . . . . ?
S1 P2 C1 C6 -50.4(7) . . . . ?
C6 C1 C2 C3 0.0 . . . . ?
P2 C1 C2 C3 179.5(8) . . . . ?
C1 C2 C3 C4 0.0 . . . . ?
C2 C3 C4 O4 178.2(14) . . . . ?
C2 C3 C4 C5 0.0 . . . . ?
O4 C4 C5 C6 -178.3(13) . . . . ?
C3 C4 C5 C6 0.0 . . . . ?
C4 C5 C6 C1 0.0 . . . . ?
C2 C1 C6 C5 0.0 . . . . ?
P2 C1 C6 C5 -179.5(8) . . . . ?
C3 C4 O4 C4O 0(2) . . . . ?
C5 C4 O4 C4O 178.1(14) . . . . ?
C14 N1 C7 C8 56.1(16) . . . . ?
P1 N1 C7 C8 -124.7(14) . . . . ?
N1 C7 C8 C9 -82.8(14) . . . . ?
N1 C7 C8 C13 96.5(11) . . . . ?
C7 C8 C9 C10 179.3(12) . . . . ?
C13 C8 C9 C10 0.0 . . . . ?
C8 C9 C10 C11 0.0 . . . . ?
C9 C10 C11 C12 0.0 . . . . ?
C10 C11 C12 C13 0.0 . . . . ?
C11 C12 C13 C8 0.0 . . . . ?
C7 C8 C13 C12 -179.3(11) . . . . ?
C9 C8 C13 C12 0.0 . . . . ?
S2D P1D N1D C7D 54.6(12) . . . . ?
S1D P1D N1D C7D -41.5(12) . . . . ?
S2D P1D N1D C14 -131.6(7) . . . . ?
S1D P1D N1D C14 132.3(7) . . . . ?
S3D P2D C1D C2D -178.0(7) . . . . ?
S1D P2D C1D C2D -47.7(8) . . . . ?
S2D P2D C1D C2D 52.2(8) . . . . ?
S3D P2D C1D C6D 2.9(8) . . . . ?
S1D P2D C1D C6D 133.2(6) . . . . ?
S2D P2D C1D C6D -126.9(6) . . . . ?
C6D C1D C2D C3D 0.0 . . . . ?
P2D C1D C2D C3D -179.0(9) . . . . ?
C1D C2D C3D C4D 0.0 . . . . ?
C2D C3D C4D O4D -173(2) . . . . ?
C2D C3D C4D C5D 0.0 . . . . ?
O4D C4D C5D C6D 173(2) . . . . ?
C3D C4D C5D C6D 0.0 . . . . ?
C4D C5D C6D C1D 0.0 . . . . ?
C2D C1D C6D C5D 0.0 . . . . ?
P2D C1D C6D C5D 179.1(8) . . . . ?
C5D C4D O4D C4OD -173(4) . . . . ?
C3D C4D O4D C4OD 0(6) . . . . ?
C14 N1D C7D C8D 58.3(13) . . . . ?
P1D N1D C7D C8D -128.3(11) . . . . ?
N1D C7D C8D C9D -80.3(10) . . . . ?
N1D C7D C8D C13D 99.2(9) . . . . ?
C13D C8D C9D C10D 0.0 . . . . ?
C7D C8D C9D C10D 179.5(7) . . . . ?
C8D C9D C10D C11D 0.0 . . . . ?
C9D C10D C11D C12D 0.0 . . . . ?
C10D C11D C12D C13D 0.0 . . . . ?
C11D C12D C13D C8D 0.0 . . . . ?
C9D C8D C13D C12D 0.0 . . . . ?
C7D C8D C13D C12D -179.6(7) . . . . ?
C7 N1 C14 C15 76.4(11) . . . . ?
P1 N1 C14 C15 -102.9(10) . . . . ?
C7 N1 C14 C19 -118.9(9) . . . . ?
P1 N1 C14 C19 61.8(12) . . . . ?
C7D N1D C14 C15 -124.2(10) . . . . ?
P1D N1D C14 C15 61.6(9) . . . . ?
C7D N1D C14 C19 65.0(12) . . . . ?
P1D N1D C14 C19 -109.2(8) . . . . ?
N1 C14 C15 C16 165.5(7) . . . . ?
C19 C14 C15 C16 1.4(6) . . . . ?
N1D C14 C15 C16 -169.2(6) . . . . ?
N1 C14 C15 C20 -15.9(8) . . . . ?
C19 C14 C15 C20 -180.0(4) . . . . ?
N1D C14 C15 C20 9.4(8) . . . . ?
C14 C15 C16 C17 -4.4(8) . . . . ?
C20 C15 C16 C17 176.9(6) . . . . ?
C15 C16 C17 C18 4.1(11) . . . . ?
C16 C17 C18 C19 -0.7(10) . . . . ?
C17 C18 C19 C14 -2.2(8) . . . . ?
C17 C18 C19 C56 178.2(5) . . . . ?
C15 C14 C19 C18 1.8(6) . . . . ?
N1 C14 C19 C18 -162.7(6) . . . . ?
N1D C14 C19 C18 172.5(6) . . . . ?
C15 C14 C19 C56 -178.6(4) . . . . ?
N1 C14 C19 C56 16.9(8) . . . . ?
N1D C14 C19 C56 -7.9(7) . . . . ?
C16 C15 C20 C25 56.9(6) . . . . ?
C14 C15 C20 C25 -121.7(5) . . . . ?
C16 C15 C20 C21 -117.4(5) . . . . ?
C14 C15 C20 C21 63.9(6) . . . . ?
C25 C20 C21 C22 -1.1(7) . . . . ?
C15 C20 C21 C22 173.2(4) . . . . ?
C20 C21 C22 C23 1.6(7) . . . . ?
C20 C21 C22 C26 -175.4(5) . . . . ?
C21 C22 C23 C24 -0.9(7) . . . . ?
C26 C22 C23 C24 176.1(5) . . . . ?
C22 C23 C24 C25 -0.3(7) . . . . ?
C22 C23 C24 C41 179.6(5) . . . . ?
C21 C20 C25 C24 -0.1(7) . . . . ?
C15 C20 C25 C24 -174.6(4) . . . . ?
C23 C24 C25 C20 0.8(7) . . . . ?
C41 C24 C25 C20 -179.1(4) . . . . ?
C21 C22 C26 C27 -109.8(6) . . . . ?
C23 C22 C26 C27 73.2(7) . . . . ?
C21 C22 C26 C31 72.6(7) . . . . ?
C23 C22 C26 C31 -104.4(6) . . . . ?
C31 C26 C27 C28 -1.6(8) . . . . ?
C22 C26 C27 C28 -179.2(5) . . . . ?
C31 C26 C27 C32 177.9(5) . . . . ?
C22 C26 C27 C32 0.3(8) . . . . ?
C26 C27 C28 C29 0.8(10) . . . . ?
C32 C27 C28 C29 -178.8(6) . . . . ?
C27 C28 C29 C30 0.8(12) . . . . ?
C27 C28 C29 C35 172.9(10) . . . . ?
C27 C28 C29 C35D -167.7(17) . . . . ?
C28 C29 C30 C31 -1.5(12) . . . . ?
C35 C29 C30 C31 -174.9(9) . . . . ?
C35D C29 C30 C31 164(2) . . . . ?
C29 C30 C31 C26 0.7(11) . . . . ?
C29 C30 C31 C38 178.0(7) . . . . ?
C29 C30 C31 C40D 143(4) . . . . ?
C27 C26 C31 C30 1.0(9) . . . . ?
C22 C26 C31 C30 178.5(6) . . . . ?
C27 C26 C31 C38 -176.3(6) . . . . ?
C22 C26 C31 C38 1.3(8) . . . . ?
C27 C26 C31 C40D -114(5) . . . . ?
C22 C26 C31 C40D 64(5) . . . . ?
C26 C27 C32 C33 -110.0(6) . . . . ?
C28 C27 C32 C33 69.5(7) . . . . ?
C26 C27 C32 C34 127.2(6) . . . . ?
C28 C27 C32 C34 -53.3(7) . . . . ?
C28 C29 C35 C36 55.2(18) . . . . ?
C30 C29 C35 C36 -132.3(15) . . . . ?
C28 C29 C35 C37 -71.5(17) . . . . ?
C30 C29 C35 C37 101.0(14) . . . . ?
C28 C29 C35D C37D -59(4) . . . . ?
C30 C29 C35D C37D 135(3) . . . . ?
C28 C29 C35D C36D 76(4) . . . . ?
C30 C29 C35D C36D -91(4) . . . . ?
C30 C31 C38 C39 45.1(10) . . . . ?
C26 C31 C38 C39 -137.7(7) . . . . ?
C30 C31 C38 C40D -49(7) . . . . ?
C26 C31 C38 C40D 128(7) . . . . ?
C30 C31 C38 C39D 72(8) . . . . ?
C26 C31 C38 C39D -111(8) . . . . ?
C40D C31 C38 C39D 121(9) . . . . ?
C30 C31 C38 C40 -80.6(9) . . . . ?
C26 C31 C38 C40 96.7(9) . . . . ?
C39D C38 C40D C31 -151(6) . . . . ?
C23 C24 C41 C46 -103.2(5) . . . . ?
C25 C24 C41 C46 76.7(6) . . . . ?
C23 C24 C41 C42 75.2(6) . . . . ?
C25 C24 C41 C42 -104.9(5) . . . . ?
C46 C41 C42 C43 0.9(7) . . . . ?
C24 C41 C42 C43 -177.5(5) . . . . ?
C46 C41 C42 C47 -176.2(5) . . . . ?
C24 C41 C42 C47 5.4(7) . . . . ?
C41 C42 C43 C44 0.1(9) . . . . ?
C47 C42 C43 C44 177.4(6) . . . . ?
C42 C43 C44 C45 -1.0(11) . . . . ?
C42 C43 C44 C50 175.9(8) . . . . ?
C43 C44 C45 C46 0.8(12) . . . . ?
C50 C44 C45 C46 -176.2(7) . . . . ?
C44 C45 C46 C41 0.2(10) . . . . ?
C44 C45 C46 C53 177.7(7) . . . . ?
C42 C41 C46 C45 -1.1(8) . . . . ?
C24 C41 C46 C45 177.3(5) . . . . ?
C42 C41 C46 C53 -178.6(5) . . . . ?
C24 C41 C46 C53 -0.1(7) . . . . ?
C41 C42 C47 C48 -113.8(9) . . . . ?
C43 C42 C47 C48 69.1(10) . . . . ?
C41 C42 C47 C48D -147.0(13) . . . . ?
C43 C42 C47 C48D 35.9(14) . . . . ?
C41 C42 C47 C49D 82.2(13) . . . . ?
C43 C42 C47 C49D -94.9(13) . . . . ?
C41 C42 C47 C49 125.4(8) . . . . ?
C43 C42 C47 C49 -51.7(9) . . . . ?
C45 C44 C50 C51D -128.8(19) . . . . ?
C43 C44 C50 C51D 54(2) . . . . ?
C45 C44 C50 C52D 81(3) . . . . ?
C43 C44 C50 C52D -96(3) . . . . ?
C45 C44 C50 C52 67(4) . . . . ?
C43 C44 C50 C52 -110(4) . . . . ?
C45 C44 C50 C51 -174.9(19) . . . . ?
C43 C44 C50 C51 8(2) . . . . ?
C45 C46 C53 C54 40.6(8) . . . . ?
C41 C46 C53 C54 -142.0(6) . . . . ?
C45 C46 C53 C55 -83.3(7) . . . . ?
C41 C46 C53 C55 94.1(6) . . . . ?
C18 C19 C56 C61 -120.3(5) . . . . ?
C14 C19 C56 C61 60.1(6) . . . . ?
C18 C19 C56 C57 54.5(6) . . . . ?
C14 C19 C56 C57 -125.2(4) . . . . ?
C61 C56 C57 C58 1.5(6) . . . . ?
C19 C56 C57 C58 -173.5(4) . . . . ?
C56 C57 C58 C59 -1.5(7) . . . . ?
C56 C57 C58 C62D 176.6(4) . . . . ?
C56 C57 C58 C62 176.6(4) . . . . ?
C57 C58 C59 C60 0.5(7) . . . . ?
C62D C58 C59 C60 -177.6(4) . . . . ?
C62 C58 C59 C60 -177.6(4) . . . . ?
C58 C59 C60 C61 0.5(7) . . . . ?
C58 C59 C60 C77D 178(2) . . . . ?
C58 C59 C60 C77 177.5(17) . . . . ?
C59 C60 C61 C56 -0.5(7) . . . . ?
C77D C60 C61 C56 -178(2) . . . . ?
C77 C60 C61 C56 -177.3(18) . . . . ?
C57 C56 C61 C60 -0.5(6) . . . . ?
C19 C56 C61 C60 174.2(4) . . . . ?
C57 C58 C62 C63 101.6(10) . . . . ?
C59 C58 C62 C63 -80.3(11) . . . . ?
C57 C58 C62 C67 -80.3(13) . . . . ?
C59 C58 C62 C67 97.8(13) . . . . ?
C67 C62 C63 C64 0.0 . . . . ?
C58 C62 C63 C64 178.0(8) . . . . ?
C67 C62 C63 C68 175(2) . . . . ?
C58 C62 C63 C68 -6.5(19) . . . . ?
C62 C63 C64 C65 0.0 . . . . ?
C68 C63 C64 C65 -175(2) . . . . ?
C63 C64 C65 C66 0.0 . . . . ?
C63 C64 C65 C71 167(2) . . . . ?
C64 C65 C66 C67 0.0 . . . . ?
C71 C65 C66 C67 -167(2) . . . . ?
C65 C66 C67 C62 0.0 . . . . ?
C65 C66 C67 C74 -162(2) . . . . ?
C63 C62 C67 C66 0.0 . . . . ?
C58 C62 C67 C66 -178.2(8) . . . . ?
C63 C62 C67 C74 161(2) . . . . ?
C58 C62 C67 C74 -17(2) . . . . ?
C64 C63 C68 C70 73.3(19) . . . . ?
C62 C63 C68 C70 -102(2) . . . . ?
C64 C63 C68 C69 -51.7(19) . . . . ?
C62 C63 C68 C69 132.9(18) . . . . ?
C66 C65 C71 C73 -147.2(13) . . . . ?
C64 C65 C71 C73 46(3) . . . . ?
C66 C65 C71 C72 84.1(15) . . . . ?
C64 C65 C71 C72 -83(2) . . . . ?
C66 C67 C74 C76 39.0(10) . . . . ?
C62 C67 C74 C76 -122.9(18) . . . . ?
C66 C67 C74 C75 -80.5(10) . . . . ?
C62 C67 C74 C75 117.7(18) . . . . ?
C57 C58 C62D C63D 88.6(11) . . . . ?
C59 C58 C62D C63D -93.3(11) . . . . ?
C57 C58 C62D C67D -89.9(15) . . . . ?
C59 C58 C62D C67D 88.1(15) . . . . ?
C67D C62D C63D C64D 0.6(16) . . . . ?
C58 C62D C63D C64D -178.0(10) . . . . ?
C67D C62D C63D C68D -175(2) . . . . ?
C58 C62D C63D C68D 7(2) . . . . ?
C62D C63D C64D C65D 4.3(19) . . . . ?
C68D C63D C64D C65D 180(2) . . . . ?
C63D C64D C65D C66D -8(2) . . . . ?
C63D C64D C65D C71D -174.6(19) . . . . ?
C64D C65D C66D C67D 8(2) . . . . ?
C71D C65D C66D C67D 173(2) . . . . ?
C63D C62D C67D C66D -1.1(16) . . . . ?
C58 C62D C67D C66D 177.4(12) . . . . ?
C63D C62D C67D C74D -167(2) . . . . ?
C58 C62D C67D C74D 12(3) . . . . ?
C65D C66D C67D C62D -3(2) . . . . ?
C65D C66D C67D C74D 162(2) . . . . ?
C62D C63D C68D C70D -121(2) . . . . ?
C64D C63D C68D C70D 63(2) . . . . ?
C62D C63D C68D C69D 115.8(19) . . . . ?
C64D C63D C68D C69D -59(2) . . . . ?
C64D C65D C71D C72D 143.1(18) . . . . ?
C66D C65D C71D C72D -22(2) . . . . ?
C64D C65D C71D C73D 13(3) . . . . ?
C66D C65D C71D C73D -152.0(19) . . . . ?
C62D C67D C74D C76D -91(2) . . . . ?
C66D C67D C74D C76D 104.1(15) . . . . ?
C62D C67D C74D C75D 140.5(15) . . . . ?
C66D C67D C74D C75D -24(2) . . . . ?
C61 C60 C77 C78 74(2) . . . . ?
C59 C60 C77 C78 -102.7(17) . . . . ?
C61 C60 C77 C82 -106(2) . . . . ?
C59 C60 C77 C82 77(2) . . . . ?
C82 C77 C78 C79 0.0 . . . . ?
C60 C77 C78 C79 180(3) . . . . ?
C82 C77 C78 C83 -167(3) . . . . ?
C60 C77 C78 C83 13(3) . . . . ?
C77 C78 C79 C80 0.0 . . . . ?
C83 C78 C79 C80 168(3) . . . . ?
C78 C79 C80 C81 0.0 . . . . ?
C78 C79 C80 C86 -170(3) . . . . ?
C79 C80 C81 C82 0.0 . . . . ?
C86 C80 C81 C82 169(4) . . . . ?
C80 C81 C82 C77 0.0 . . . . ?
C80 C81 C82 C89 -177(2) . . . . ?
C78 C77 C82 C81 0.0 . . . . ?
C60 C77 C82 C81 -180(3) . . . . ?
C78 C77 C82 C89 176(3) . . . . ?
C60 C77 C82 C89 -3(3) . . . . ?
C79 C78 C83 C84 52(3) . . . . ?
C77 C78 C83 C84 -140(2) . . . . ?
C79 C78 C83 C85 -75(4) . . . . ?
C77 C78 C83 C85 92(4) . . . . ?
C79 C80 C86 C87 -90(2) . . . . ?
C81 C80 C86 C87 101(2) . . . . ?
C79 C80 C86 C88 89(3) . . . . ?
C81 C80 C86 C88 -80(3) . . . . ?
C81 C82 C89 C90 -49(2) . . . . ?
C77 C82 C89 C90 134.3(19) . . . . ?
C81 C82 C89 C91 77(2) . . . . ?
C77 C82 C89 C91 -99(2) . . . . ?
C61 C60 C77D C78D 89(3) . . . . ?
C59 C60 C77D C78D -88(3) . . . . ?
C61 C60 C77D C82D -97(3) . . . . ?
C59 C60 C77D C82D 86(3) . . . . ?
C82D C77D C78D C79D 0.0 . . . . ?
C60 C77D C78D C79D 174(4) . . . . ?
C82D C77D C78D C83D 164(4) . . . . ?
C60 C77D C78D C83D -22(3) . . . . ?
C77D C78D C79D C80D 0.0 . . . . ?
C83D C78D C79D C80D -163(5) . . . . ?
C78D C79D C80D C81D 0.00(6) . . . . ?
C78D C79D C80D C86D 166(5) . . . . ?
C79D C80D C81D C82D 0.0 . . . . ?
C86D C80D C81D C82D -166(5) . . . . ?
C80D C81D C82D C77D 0.0 . . . . ?
C80D C81D C82D C89D -180(3) . . . . ?
C78D C77D C82D C81D 0.0 . . . . ?
C60 C77D C82D C81D -174(4) . . . . ?
C78D C77D C82D C89D 180(4) . . . . ?
C60 C77D C82D C89D 6(4) . . . . ?
C79D C78D C83D C84D 61(4) . . . . ?
C77D C78D C83D C84D -103(3) . . . . ?
C79D C78D C83D C85D -66(5) . . . . ?
C77D C78D C83D C85D 130(4) . . . . ?
C79D C80D C86D C87D -96(4) . . . . ?
C81D C80D C86D C87D 71(4) . . . . ?
C79D C80D C86D C88D 133(3) . . . . ?
C81D C80D C86D C88D -61(4) . . . . ?
C81D C82D C89D C90D -36(4) . . . . ?
C77D C82D C89D C90D 145(3) . . . . ?
C81D C82D C89D C91D 96(3) . . . . ?
C77D C82D C89D C91D -84(3) . . . . ?

loop_
_geom_hbond_atom_site_label_D
_geom_hbond_atom_site_label_H
_geom_hbond_atom_site_label_A
_geom_hbond_distance_DH
_geom_hbond_distance_HA
_geom_hbond_distance_DA
_geom_hbond_angle_DHA
_geom_hbond_site_symmetry_A
_geom_hbond_publ_flag
C2^a H2^a S3^a 0.95 2.85 3.362(11) 114.5 . yes
C6D^b H6D^b S3D^b 0.95 2.71 3.252(17) 116.5 . yes

_refine_diff_density_max         2.237
_refine_diff_density_min         -0.773
_refine_diff_density_rms         0.099


# start Validation Reply Form
_vrf_PLAT084_24344_sq            
;
PROBLEM: High wR2 Value (i.e. > 0.25) ...................       0.49 Report
RESPONSE: Poor crystal quality, solvent loss contribute to 
diffraction terminating at low resolution and, in general, poor data 
quality. Flexible side chains near solvent void displays large displacement; 
disorder was implemented if distinct sites could be identified.  
;
_vrf_PLAT082_24344_sq            
;
PROBLEM: High R1 Value ..................................       0.17 Report
RESPONSE: Poor crystal quality, solvent loss contribute to 
diffraction terminating at low resolution and, in general, poor data 
quality. Flexible side chains near solvent void displays large displacement; 
disorder was implemented if distinct sites could be identified.  
;
_vrf_PLAT097_24344_sq            
;
PROBLEM: Large Reported Max.  (Positive) Residual Density       2.24 eA-3  
RESPONSE: No disorder could be converged including this site.
;
_vrf_PLAT220_24344_sq            
;
PROBLEM: NonSolvent   Resd 1  C   Ueq(max)/Ueq(min) Range        8.0 Ratio 
RESPONSE: Poor crystal quality, solvent loss contribute to 
diffraction terminating at low resolution and, in general, poor data 
quality. 
;
# end Validation Reply Form


_shelx_res_file                  
;
TITL 24344 in R-3
    24344_sq.res
    created by SHELXL-2019/3 at 16:52:13 on 16-Apr-2025

CELL 1.54178 62.7958 62.7958 13.0744 90 90 120
ZERR 18 0.0016 0.0016 0.0005 0 0 0
LATT 3
SYMM -Y,+X-Y,+Z
SYMM +Y-X,-X,+Z
SFAC  C  H  N  P  S   O
UNIT 1656 2070 18 36 54 18
LIST 4
REM LIST 6 ! automatically inserted. Change 6 to 4 for CHECKCIF!!
TEMP -100.150
REM CGLS 200
L.S. 8 0 71
ACTA
REM DAMP 10

SIZE 0.175 0.192 0.332
BUMP
FMAP 2
PLAN 10

BOND $h
HTAB
HTAB C2 S3
HTAB C6D S3D
CONF
WPDB -1

EADP P1 C8d c9d
EADP P1d C8 c9
EADP S1 C13d
EADP S1d C13

ISOR 0.01 C1 > C6
ISOR 0.01 C1d > C6d
ISOR 0.01 C8 > C13
ISOR 0.01 C8d > C13d
ISOR 0.01 C86 C87 C88
ABIN
RIGU

WGHT    0.315500  218.780014
FVAR       0.07948   0.44996   0.48886   0.72067   0.57462   0.92584   0.59288
PART 1 21
S1    5    0.565446    0.712038    0.367400    21.00000    0.10627    0.09639 =
         0.12637    0.05090    0.05826    0.06290
S2    5    0.580822    0.674919    0.435295    21.00000    0.07989    0.08385 =
         0.09108    0.01887    0.02819    0.04615
S3    5    0.623903    0.735242    0.459563    21.00000    0.09427    0.08836 =
         0.17545   -0.02822   -0.01299    0.02960
P1    4    0.547400    0.675423    0.428829    21.00000    0.09001    0.08328 =
         0.07422    0.01937    0.03505    0.05595
P2    4    0.598232    0.710743    0.376521    21.00000    0.07172    0.07372 =
         0.09270    0.00690    0.01850    0.03331
N1    3    0.538051    0.676448    0.548156    21.00000    0.04108    0.03564 =
         0.05322   -0.01485   -0.00626    0.01490
AFIX  66
C1    1    0.606209    0.709198    0.245176    21.00000    0.07262    0.07590 =
         0.08943    0.01513    0.01102    0.03886
C2    1    0.629933    0.725321    0.211327    21.00000    0.07380    0.08393 =
         0.09252    0.01223    0.01369    0.03375
AFIX  43
H2    2    0.641708    0.737069    0.257025    21.00000   -1.20000
AFIX  65
C3    1    0.636429    0.724253    0.110614    21.00000    0.07976    0.11341 =
         0.09764    0.01356    0.01499    0.04410
AFIX  43
H3    2    0.652644    0.735272    0.087479    21.00000   -1.20000
AFIX  65
C4    1    0.619200    0.707064    0.043750    21.00000    0.09781    0.10851 =
         0.09887    0.00065    0.00912    0.05522
C5    1    0.595475    0.690941    0.077598    21.00000    0.10246    0.10768 =
         0.09951    0.00723    0.00546    0.05016
AFIX  43
H5    2    0.583700    0.679193    0.031900    21.00000   -1.20000
AFIX  65
C6    1    0.588979    0.692008    0.178311    21.00000    0.08285    0.09642 =
         0.09806   -0.00183    0.00356    0.04412
AFIX  43
H6    2    0.572764    0.680989    0.201445    21.00000   -1.20000
AFIX   0
DFIX 1.51 0.01  o4 c4o o4d c4od
O4    6    0.623867    0.705143   -0.058203    21.00000    0.11773    0.19585 =
         0.10495    0.01188    0.02184    0.09200
C4O   1    0.649617    0.723660   -0.090871    21.00000    0.11111    0.23671 =
         0.15633    0.03948    0.03702    0.10870
AFIX   3
H4OA  2    0.652134    0.740308   -0.084082    21.00000   -1.50000
H4OB  2    0.652162    0.720710   -0.162249    21.00000   -1.50000
H4OC  2    0.661357    0.721975   -0.047082    21.00000   -1.50000
AFIX   0
C7    1    0.553402    0.695490    0.637980    21.00000    0.02543    0.04555 =
         0.06910   -0.03152   -0.00990    0.01737
AFIX  23
H7A   2    0.570035    0.706615    0.610319    21.00000   -1.20000
H7B   2    0.545660    0.705684    0.649529    21.00000   -1.20000
AFIX  66
C8    1    0.556132    0.689162    0.718291    21.00000    0.07066    0.04566 =
         0.08551   -0.00579   -0.02967    0.02474
C9    1    0.538594    0.681839    0.795315    21.00000    0.07066    0.04566 =
         0.08551   -0.00579   -0.02967    0.02474
AFIX  43
H9    2    0.523763    0.682045    0.783732    21.00000   -1.20000
AFIX  65
C10   1    0.542755    0.674216    0.889286    21.00000    0.14491    0.13796 =
         0.11722    0.02075   -0.01601    0.07416
AFIX  43
H10   2    0.530768    0.669211    0.941928    21.00000   -1.20000
AFIX  65
C11   1    0.564455    0.673914    0.906233    21.00000    0.13356    0.11700 =
         0.11369   -0.00279   -0.02790    0.05797
AFIX  43
H11   2    0.567299    0.668704    0.970458    21.00000   -1.20000
AFIX  65
C12   1    0.581993    0.681237    0.829210    21.00000    0.12387    0.12102 =
         0.12979   -0.00233   -0.02873    0.06410
AFIX  43
H12   2    0.596824    0.681031    0.840793    21.00000   -1.20000
AFIX  65
C13   1    0.577832    0.688860    0.735238    21.00000    0.07677    0.07039 =
         0.16770    0.00584   -0.05418    0.02153
AFIX  43
H13   2    0.589819    0.693865    0.682596    21.00000   -1.20000
AFIX   0
PART 2 -21
S1D   5    0.578258    0.691208    0.764071   -21.00000    0.07677    0.07039 =
         0.16770    0.00584   -0.05418    0.02153
S2D   5    0.567113    0.730307    0.676566   -21.00000    0.06194    0.03889 =
         0.18082   -0.00004   -0.02462    0.01479
S3D   5    0.625679    0.742597    0.657642   -21.00000    0.07829    0.11627 =
         0.30066    0.04749    0.02291    0.02427
P1D   4    0.546109    0.691476    0.705051   -21.00000    0.07066    0.04566 =
         0.08551   -0.00579   -0.02967    0.02474
P2D   4    0.597663    0.729347    0.739954   -21.00000    0.06573    0.05861 =
         0.24381    0.01663   -0.03804    0.00978
N1D   3    0.540518    0.678228    0.589854   -21.00000    0.04002    0.04271 =
         0.06679   -0.01088   -0.00839    0.01653
AFIX  66
C1D   1    0.603771    0.742900    0.870512   -21.00000    0.11683    0.08865 =
         0.12785    0.00422   -0.01766    0.05785
C2D   1    0.585846    0.735364    0.945985   -21.00000    0.14342    0.12548 =
         0.13668   -0.00529   -0.01057    0.06535
AFIX  43
H2D   2    0.569575    0.722510    0.932359   -21.00000   -1.20000
AFIX  65
C3D   1    0.591726    0.746635    1.041396   -21.00000    0.14649    0.13735 =
         0.14049   -0.01004   -0.01628    0.06723
AFIX  43
H3D   2    0.579475    0.741485    1.092979   -21.00000   -1.20000
AFIX  65
C4D   1    0.615533    0.765443    1.061334   -21.00000    0.15008    0.14521 =
         0.13956   -0.00444   -0.02259    0.05947
C5D   1    0.633459    0.772979    0.985861   -21.00000    0.15817    0.17507 =
         0.15953   -0.00289   -0.00924    0.06194
AFIX  43
H5D   2    0.649729    0.785834    0.999489   -21.00000   -1.20000
AFIX  65
C6D   1    0.627578    0.761708    0.890450   -21.00000    0.14417    0.16332 =
         0.15701   -0.00709   -0.00753    0.05727
AFIX  43
H6D   2    0.639830    0.766859    0.838868   -21.00000   -1.20000
AFIX   0
O4D   6    0.623502    0.775391    1.149875   -21.00000    0.18776    0.30599 =
         0.13834   -0.03704   -0.05126    0.03220
C4OD  1    0.613515    0.772622    1.256644   -21.00000    0.48167    0.21035 =
         0.19077    0.06089    0.11084    0.07791
AFIX   3
H4OD  2    0.606441    0.755466    1.278417   -21.00000   -1.50000
H4OE  2    0.600335    0.776508    1.247700   -21.00000   -1.50000
H4OF  2    0.625062    0.783470    1.308773   -21.00000   -1.50000
AFIX   0
C7D   1    0.558515    0.681933    0.513473   -21.00000    0.06345    0.06504 =
         0.09169    0.02014    0.02656    0.03774
AFIX  23
H7DA  2    0.559482    0.666743    0.506363   -21.00000   -1.20000
H7DB  2    0.574849    0.695317    0.535609   -21.00000   -1.20000
AFIX  66
C8D   1    0.551843    0.688755    0.406739   -21.00000    0.09001    0.08328 =
         0.07422    0.01937    0.03505    0.05595
C9D   1    0.534783    0.671875    0.338482   -21.00000    0.09001    0.08328 =
         0.07422    0.01937    0.03505    0.05595
AFIX  43
H9D   2    0.526289    0.654846    0.354697   -21.00000   -1.20000
AFIX  65
C10D  1    0.530152    0.679909    0.246501   -21.00000    0.17272    0.14645 =
         0.12081    0.03119   -0.00209    0.07510
AFIX  43
H10D  2    0.518492    0.668371    0.199852   -21.00000   -1.20000
AFIX  65
C11D  1    0.542580    0.704824    0.222776   -21.00000    0.16217    0.13699 =
         0.12180    0.03451    0.02507    0.07747
AFIX  43
H11D  2    0.539414    0.710315    0.159911   -21.00000   -1.20000
AFIX  65
C12D  1    0.559639    0.721705    0.291031   -21.00000    0.13902    0.10775 =
         0.11921    0.04613    0.03931    0.06693
AFIX  43
H12D  2    0.568133    0.738733    0.274816   -21.00000   -1.20000
AFIX  65
C13D  1    0.564271    0.713671    0.383013   -21.00000    0.10627    0.09639 =
         0.12637    0.05090    0.05826    0.06290
AFIX  43
H13D  2    0.575930    0.725208    0.429662   -21.00000   -1.20000
AFIX   0
PART 0
C14   1    0.513957    0.659014    0.574443    11.00000    0.04308    0.04045 =
         0.04057    0.00284    0.00203    0.01945
C15   1    0.495939    0.665798    0.578690    11.00000    0.04884    0.04431 =
         0.04084   -0.00169    0.00211    0.02389
C16   1    0.471553    0.647558    0.581798    11.00000    0.04746    0.05083 =
         0.10452   -0.01253   -0.00048    0.02689
AFIX  43
H16   2    0.459189    0.651940    0.589571    11.00000   -1.20000
AFIX   0
C17   1    0.464820    0.623100    0.573826    11.00000    0.04553    0.04781 =
         0.14399   -0.01745    0.00568    0.01601
AFIX  43
H17   2    0.447933    0.610812    0.571630    11.00000   -1.20000
AFIX   0
C18   1    0.482706    0.616602    0.569072    11.00000    0.05024    0.04181 =
         0.08347   -0.00342    0.01007    0.01892
AFIX  43
H18   2    0.477909    0.599691    0.564334    11.00000   -1.20000
AFIX   0
C19   1    0.507626    0.634066    0.570997    11.00000    0.04721    0.04210 =
         0.03684   -0.00147   -0.00081    0.02335
C20   1    0.501094    0.691797    0.582503    11.00000    0.05122    0.04416 =
         0.04215    0.00128    0.00266    0.02724
C21   1    0.512611    0.708333    0.502841    11.00000    0.06825    0.05642 =
         0.04625    0.00625    0.01455    0.03902
AFIX  43
H21   2    0.519065    0.703718    0.446804    11.00000   -1.20000
AFIX   0
C22   1    0.514821    0.731348    0.503844    11.00000    0.06218    0.05150 =
         0.04398    0.01370    0.01435    0.03134
C23   1    0.505877    0.738178    0.587475    11.00000    0.06558    0.04546 =
         0.04368    0.00630    0.00477    0.03212
AFIX  43
H23   2    0.507576    0.754081    0.588995    11.00000   -1.20000
AFIX   0
C24   1    0.494515    0.722212    0.668780    11.00000    0.05738    0.04815 =
         0.04024    0.00404    0.00599    0.02942
C25   1    0.492141    0.698984    0.664734    11.00000    0.05421    0.04275 =
         0.04013    0.00604    0.00683    0.02662
AFIX  43
H25   2    0.484225    0.687793    0.719403    11.00000   -1.20000
AFIX   0
C26   1    0.525661    0.748569    0.413359    11.00000    0.10107    0.05711 =
         0.04857    0.01956    0.02886    0.04744
C27   1    0.548778    0.769738    0.421501    11.00000    0.10407    0.05812 =
         0.06562    0.01810    0.03227    0.04387
C28   1    0.557791    0.785289    0.334718    11.00000    0.13277    0.05499 =
         0.08019    0.02038    0.04441    0.04097
AFIX  43
H28   2    0.573548    0.799650    0.338554    11.00000   -1.20000
AFIX   0
C29   1    0.544743    0.780477    0.245694    11.00000    0.18650    0.07254 =
         0.05400    0.02081    0.04310    0.05700
C30   1    0.521319    0.759365    0.241055    11.00000    0.18519    0.07413 =
         0.04734    0.01882    0.02404    0.05659
AFIX  43
H30   2    0.511853    0.755975    0.180328    11.00000   -1.20000
AFIX   0
C31   1    0.511721    0.743340    0.323560    11.00000    0.13784    0.06540 =
         0.04101    0.01507    0.02000    0.05536
C32   1    0.564002    0.776398    0.519131    11.00000    0.07919    0.06513 =
         0.09643    0.02255    0.02315    0.03096
AFIX  13
H32   2    0.555655    0.762203    0.567381    11.00000   -1.20000
AFIX   0
C33   1    0.565307    0.798876    0.570730    11.00000    0.12322    0.08955 =
         0.07920    0.00469    0.00673    0.04752
AFIX 137
H33A  2    0.574992    0.802632    0.633724    11.00000   -1.50000
H33B  2    0.548649    0.795406    0.587242    11.00000   -1.50000
H33C  2    0.573117    0.812994    0.524289    11.00000   -1.50000
AFIX   0
C34   1    0.590146    0.781302    0.501363    11.00000    0.08958    0.10669 =
         0.19111    0.01340    0.03066    0.04451
AFIX 137
H34A  2    0.598364    0.783407    0.567371    11.00000   -1.50000
H34B  2    0.599328    0.796280    0.460486    11.00000   -1.50000
H34C  2    0.589500    0.767362    0.464846    11.00000   -1.50000
AFIX   0
eadp C35 C35D
eadp C36 C36D
eadp C37 C37D
sadi c35 c36 c35d c36d c35 c37 c35d c37d
part 1 41
SAME c32 c33 c34
SAME c32 c34 c33

C35   1    0.550653    0.796799    0.148648    41.00000    0.16947    0.09037 =
         0.07125    0.03106    0.02757    0.02718
AFIX  13
H35   2    0.538802    0.786382    0.094291    41.00000   -1.20000
AFIX   0
C36   1    0.575655    0.803285    0.112911    41.00000    0.23207    0.18472 =
         0.14432    0.10746    0.11437    0.09398
AFIX   3
H36A  2    0.579333    0.812824    0.049534    41.00000   -1.50000
H36B  2    0.576341    0.788262    0.100088    41.00000   -1.50000
H36C  2    0.587782    0.813146    0.165274    41.00000   -1.50000
AFIX   0
C37   1    0.547502    0.818578    0.163186    41.00000    0.23322    0.10462 =
         0.14550    0.06711    0.00757    0.07056
AFIX   3
H37A  2    0.552150    0.828454    0.100504    41.00000   -1.50000
H37B  2    0.558027    0.828551    0.219664    41.00000   -1.50000
H37C  2    0.530284    0.813068    0.179580    41.00000   -1.50000
AFIX   0

part 2 -41
SAME c32 c33 c34
SAME c32 c34 c33
C35D  1    0.561948    0.797832    0.156563   -41.00000    0.16947    0.09037 =
         0.07125    0.03106    0.02757    0.02718
AFIX  13
H35D  2    0.550308    0.794945    0.099053   -41.00000   -1.20000
AFIX   0
C36D  1    0.579720    0.790632    0.112595   -41.00000    0.23207    0.18472 =
         0.14432    0.10746    0.11437    0.09398
AFIX   3
H36D  2    0.579068    0.791425    0.037882   -41.00000   -1.50000
H36E  2    0.575087    0.773869    0.133364   -41.00000   -1.50000
H36F  2    0.596454    0.802065    0.136192   -41.00000   -1.50000
AFIX   0
C37D  1    0.573072    0.824755    0.179699   -41.00000    0.23322    0.10462 =
         0.14550    0.06711    0.00757    0.07056
AFIX   3
H37D  2    0.574564    0.833403    0.115347   -41.00000   -1.50000
H37E  2    0.589365    0.831272    0.210736   -41.00000   -1.50000
H37F  2    0.562303    0.827195    0.226619   -41.00000   -1.50000
AFIX   0
part 0
EADP C39 C39d
EADP C40 C40d
SAME c32 c33 c34
SAME c32 c34 c33
SAME c38 c40 c39
SAME c38 c39d c40d
SAME c38 c40d c39d
C38   1    0.486048    0.721491    0.313588    11.00000    0.13790    0.08437 =
         0.05337    0.01266   -0.00598    0.04611
part 2 -61
AFIX  13
H38D  2    0.480136    0.718834    0.385998   -61.00000   -1.20000
AFIX  13

part 1 61
H38   2    0.484081    0.709571    0.368576    61.00000   -1.20000
AFIX   0
C39   1    0.481236    0.708015    0.212383    61.00000    0.18785    0.08654 =
         0.07211   -0.00354   -0.00103    0.03936
AFIX   3
H39A  2    0.494114    0.703895    0.199081    61.00000   -1.50000
H39B  2    0.481112    0.718536    0.157297    61.00000   -1.50000
H39C  2    0.465220    0.692883    0.215420    61.00000   -1.50000
AFIX   0
C40   1    0.466924    0.729333    0.333724    61.00000    0.15406    0.13742 =
         0.13431   -0.01135   -0.01271    0.08085
AFIX   3
H40A  2    0.470137    0.743200    0.289298    61.00000   -1.50000
H40B  2    0.467911    0.734281    0.405448    61.00000   -1.50000
H40C  2    0.450457    0.715491    0.319564    61.00000   -1.50000
AFIX   0
part 2 -61
C39D  1    0.469071    0.696559    0.265584   -61.00000    0.18785    0.08654 =
         0.07211   -0.00354   -0.00103    0.03936
AFIX   3
H39D  2    0.470394    0.695713    0.191182   -61.00000   -1.50000
H39E  2    0.452323    0.692559    0.283561   -61.00000   -1.50000
H39F  2    0.472807    0.684761    0.298296   -61.00000   -1.50000
AFIX   0
C40D  1    0.479961    0.740838    0.277282   -61.00000    0.15406    0.13742 =
         0.13431   -0.01135   -0.01271    0.08085
AFIX  33
H40D  2    0.462416    0.732949    0.260721   -61.00000   -1.50000
H40E  2    0.483859    0.753019    0.331507   -61.00000   -1.50000
H40F  2    0.489685    0.749016    0.216218   -61.00000   -1.50000
AFIX   0
part 0
C41   1    0.485029    0.729806    0.759165    11.00000    0.07319    0.03925 =
         0.05068    0.00596    0.01576    0.02899
C42   1    0.463310    0.730660    0.749290    11.00000    0.07006    0.05289 =
         0.07995    0.00697    0.02641    0.03150
C43   1    0.455182    0.738743    0.833370    11.00000    0.10613    0.07759 =
         0.09984    0.01308    0.04707    0.05451
AFIX  43
H43   2    0.440426    0.739377    0.827755    11.00000   -1.20000
AFIX   0
C44   1    0.468181    0.745698    0.922987    11.00000    0.18812    0.11542 =
         0.06947    0.00942    0.04291    0.10499
C45   1    0.489173    0.744388    0.931223    11.00000    0.16865    0.09596 =
         0.04758   -0.00576    0.00984    0.08419
AFIX  43
H45   2    0.498013    0.749025    0.993886    11.00000   -1.20000
AFIX   0
C46   1    0.498055    0.736485    0.850884    11.00000    0.11506    0.05957 =
         0.04096    0.00375    0.00605    0.05038

EADP C48 C48d
EADP C49 C49d
SAME c32 c33 c34
SAME c32 c34 c33
SAME c47 c48d c49d
SAME c47 c49d c48d
C47   1    0.447630    0.722076    0.653016    11.00000    0.06506    0.06895 =
         0.11815   -0.01111    0.00380    0.03381
part 2 -71
AFIX  13
H47D  2    0.459569    0.725727    0.595921   -71.00000   -1.20000
AFIX  13
part 1 71
H47   2    0.454579    0.714696    0.605092    71.00000   -1.20000
AFIX   0
C48   1    0.448175    0.743838    0.602254    71.00000    0.10775    0.10708 =
         0.11218   -0.00203   -0.00859    0.06156
AFIX 137
H48A  2    0.464895    0.757985    0.605254    71.00000   -1.20000
H48B  2    0.436879    0.747841    0.637779    71.00000   -1.20000
H48C  2    0.443107    0.739868    0.530656    71.00000   -1.20000
AFIX   0
C49   1    0.420683    0.702475    0.679589    71.00000    0.07334    0.08196 =
         0.22485   -0.02437   -0.00249    0.02229
AFIX 137
H49A  2    0.410784    0.697386    0.616959    71.00000   -1.50000
H49B  2    0.413879    0.709518    0.727557    71.00000   -1.50000
H49C  2    0.420397    0.688165    0.711005    71.00000   -1.50000
AFIX   0
part 2 -71
C48D  1    0.434253    0.735866    0.625660   -71.00000    0.10775    0.10708 =
         0.11218   -0.00203   -0.00859    0.06156
AFIX 137
H48D  2    0.446203    0.753425    0.618413   -71.00000   -1.20000
H48E  2    0.422518    0.733542    0.679937   -71.00000   -1.20000
H48F  2    0.425416    0.729523    0.560994   -71.00000   -1.20000
AFIX   0
C49D  1    0.430452    0.694345    0.649102   -71.00000    0.07334    0.08196 =
         0.22485   -0.02437   -0.00249    0.02229
AFIX 137
H49D  2    0.418865    0.690262    0.592288   -71.00000   -1.50000
H49E  2    0.421328    0.688761    0.713552   -71.00000   -1.50000
H49F  2    0.440112    0.686172    0.638949   -71.00000   -1.50000
AFIX   0
part 0

EADP C51 C51d
EADP C52 C52d
SAME c32 c33 c34
SAME c32 c34 c33
same c50 c51d c52d
same c50 c52d c51d
DFIX 1.51 0.01 C50 C51 c50 c52 c50 c52d C50 C51d
C50   1    0.460963    0.756190    1.013863    11.00000    0.29260    0.19883 =
         0.11021    0.00337    0.07733    0.18194
part 2 -21

AFIX  13
H50D  2    0.469715    0.752746    1.069666   -21.00000   -1.20000
AFIX  13

part 1 21
H50   2    0.460173    0.747201    1.078171    21.00000   -1.20000
AFIX   0
C51   1    0.436057    0.753558    0.990334    21.00000    0.26014    0.32455 =
         0.13501   -0.03945    0.08576    0.17924
AFIX   3
H51A  2    0.430360    0.758590    1.050540    21.00000   -1.50000
H51B  2    0.424307    0.736334    0.974261    21.00000   -1.50000
H51C  2    0.437353    0.763935    0.931976    21.00000   -1.50000
AFIX   0
C52   1    0.480127    0.783176    1.023215    21.00000    0.25805    0.22076 =
         0.15838   -0.08447    0.00162    0.18221
AFIX   3
H52A  2    0.477858    0.789672    1.087907    21.00000   -1.50000
H52B  2    0.478234    0.792183    0.966024    21.00000   -1.50000
H52C  2    0.496628    0.785158    1.021348    21.00000   -1.50000
AFIX   0
part 2 -21
C51D  1    0.435058    0.740463    1.050100   -21.00000    0.26014    0.32455 =
         0.13501   -0.03945    0.08576    0.17924
AFIX   3
H51D  2    0.431514    0.723432    1.055571   -21.00000   -1.50000
H51E  2    0.423429    0.741253    1.002428   -21.00000   -1.50000
H51F  2    0.433422    0.746299    1.117561   -21.00000   -1.50000
AFIX   0
C52D  1    0.473629    0.783766    1.022917   -21.00000    0.25805    0.22076 =
         0.15838   -0.08447    0.00162    0.18221
AFIX   3
H52D  2    0.472972    0.788270    1.094137   -21.00000   -1.50000
H52E  2    0.465317    0.790013    0.979013   -21.00000   -1.50000
H52F  2    0.490827    0.790956    1.001570   -21.00000   -1.50000
AFIX   0
part 0
C53   1    0.521765    0.736266    0.862439    11.00000    0.11632    0.07295 =
         0.05326   -0.00367   -0.01683    0.05500
AFIX  13
H53   2    0.521837    0.724690    0.810104    11.00000   -1.20000
AFIX   0
C54   1    0.524817    0.727279    0.968565    11.00000    0.16834    0.10056 =
         0.07079    0.00831   -0.02820    0.07384
AFIX 137
H54A  2    0.540865    0.728246    0.972283    11.00000   -1.50000
H54B  2    0.511756    0.710210    0.978810    11.00000   -1.50000
H54C  2    0.523765    0.737681    1.021895    11.00000   -1.50000
AFIX   0
C55   1    0.544054    0.762159    0.839980    11.00000    0.11720    0.08466 =
         0.10116    0.00421   -0.02138    0.05036
AFIX 137
H55A  2    0.559193    0.761263    0.839502    11.00000   -1.50000
H55B  2    0.545175    0.773683    0.893120    11.00000   -1.50000
H55C  2    0.541856    0.767866    0.773150    11.00000   -1.50000
AFIX   0
C56   1    0.525237    0.625013    0.568674    11.00000    0.04991    0.04366 =
         0.03753    0.00008   -0.00329    0.02611
C57   1    0.523282    0.609170    0.489006    11.00000    0.05947    0.05234 =
         0.03902   -0.00509   -0.00737    0.03417
AFIX  43
H57   2    0.511964    0.606028    0.434994    11.00000   -1.20000
AFIX   0
C58   1    0.537528    0.598025    0.487571    11.00000    0.06390    0.05300 =
         0.04067   -0.00585   -0.00373    0.03545
C59   1    0.554463    0.603242    0.565951    11.00000    0.05771    0.05391 =
         0.04629   -0.00419   -0.00557    0.03422
AFIX  43
H59   2    0.564397    0.595765    0.565214    11.00000   -1.20000
AFIX   0
C60   1    0.557166    0.619257    0.645760    11.00000    0.05125    0.05262 =
         0.04537   -0.00352   -0.00789    0.02790
C61   1    0.542368    0.629928    0.646307    11.00000    0.05093    0.04670 =
         0.04239   -0.00847   -0.00636    0.02434
AFIX  43
H61   2    0.543940    0.640732    0.700358    11.00000   -1.20000
AFIX  66
rem rem rem
EXYZ c62 c62d !
EADP c62 c62d
EADP c63 c63d
EADP c64 c64d
EADP c65 c65d
EADP c66 c66d
EADP c67 c67d
EADP c68 c68d
EADP c69 c69d
EADP c70 c70d
EADP c71 c71d
EADP c72 c72d
EADP c73 c73d
EADP c74 c74d
EADP c75 c75d
EADP c76 c76d
dfix 1.51 0.01 C63 C68 C63D C68D C65 C71
dfix 1.51 0.01 C65D C71D C67 C74 c76D C74D
PART 1 31
C62   1    0.534121    0.580031    0.404455    31.00000    0.07562    0.06528 =
         0.04377   -0.01426   -0.01232    0.04817
C63   1    0.549806    0.586084    0.320954    31.00000    0.08530    0.08832 =
         0.04826   -0.01016   -0.00484    0.06816
C64   1    0.545953    0.568286    0.248600    31.00000    0.12445    0.09854 =
         0.04596   -0.00645   -0.00585    0.09007
AFIX  43
H64   2    0.556673    0.572423    0.191531    31.00000   -1.20000
AFIX  65
C65   1    0.526416    0.544436    0.259747    31.00000    0.15508    0.09957 =
         0.05231   -0.02223   -0.01552    0.08693
C66   1    0.510731    0.538383    0.343248    31.00000    0.12247    0.07285 =
         0.07737   -0.02444   -0.00653    0.05454
AFIX  43
H66   2    0.497378    0.522082    0.350865    31.00000   -1.20000
AFIX  65
C67   1    0.514583    0.556180    0.415602    31.00000    0.09551    0.06009 =
         0.05875   -0.01188   -0.01090    0.05181
AFIX   0
SAME 0.001 c32 C33 C34
SAME 0.001 C32 C34 C33
C68   1    0.569827    0.612395    0.305035    31.00000    0.07820    0.10183 =
         0.06228   -0.00362    0.01153    0.05671
AFIX  13
H68   2    0.571516    0.621274    0.370696    31.00000   -1.20000
AFIX   0
C69   1    0.595054    0.615458    0.281237    31.00000    0.08484    0.16690 =
         0.10863    0.00601    0.02355    0.07522
AFIX 137
H69A  2    0.607501    0.632965    0.282263    31.00000   -1.50000
H69B  2    0.594702    0.608646    0.213411    31.00000   -1.50000
H69C  2    0.599126    0.606727    0.332784    31.00000   -1.50000
AFIX   0
C70   1    0.563372    0.625463    0.222375    31.00000    0.11587    0.10860 =
         0.13904    0.02916   -0.00144    0.06262
AFIX 137
H70A  2    0.576322    0.642764    0.218758    31.00000   -1.50000
H70B  2    0.547681    0.624441    0.239253    31.00000   -1.50000
H70C  2    0.561975    0.617559    0.156141    31.00000   -1.50000
AFIX   0
SAME 0.001 c32 C33 C34
SAME 0.001 C32 C34 C33
C71   1    0.519454    0.526980    0.169010    31.00000    0.20118    0.15614 =
         0.10614   -0.07065   -0.01837    0.11259
AFIX  13
H71   2    0.509504    0.510112    0.198575    31.00000   -1.20000
AFIX   0
C72   1    0.502813    0.529092    0.089140    31.00000    0.21296    0.15003 =
         0.08249   -0.07128   -0.03501    0.12120
AFIX 137
H72A  2    0.485564    0.518240    0.108020    31.00000   -1.50000
H72B  2    0.505942    0.524264    0.022011    31.00000   -1.50000
H72C  2    0.506268    0.546124    0.086208    31.00000   -1.50000
AFIX   0
C73   1    0.540980    0.526954    0.114432    31.00000    0.28742    0.24698 =
         0.11259   -0.02475    0.02732    0.18979
AFIX 137
H73A  2    0.541702    0.532238    0.043366    31.00000   -1.20000
H73B  2    0.538664    0.510322    0.115651    31.00000   -1.20000
H73C  2    0.556368    0.538287    0.149303    31.00000   -1.20000
AFIX   0
SAME 0.001 c32 C33 C34
SAME 0.001 C32 C34 C33
C74   1    0.502177    0.547010    0.517404    31.00000    0.11160    0.05083 =
         0.06319   -0.01100   -0.00990    0.03146
AFIX  13
H74   2    0.509760    0.560743    0.568150    31.00000   -1.20000
AFIX   0
C75   1    0.476051    0.541472    0.493670    31.00000    0.11056    0.06725 =
         0.10747    0.00258    0.00583    0.03280
AFIX 137
H75A  2    0.466983    0.538920    0.557741    31.00000   -1.50000
H75B  2    0.467688    0.526597    0.451594    31.00000   -1.50000
H75C  2    0.476738    0.555350    0.456465    31.00000   -1.50000
AFIX   0
C76   1    0.500989    0.524107    0.564033    31.00000    0.16863    0.07020 =
         0.08745    0.01022   -0.01928    0.04637
AFIX 137
H76A  2    0.489540    0.518405    0.621916    31.00000   -1.50000
H76B  2    0.517383    0.528126    0.587819    31.00000   -1.50000
H76C  2    0.495283    0.511111    0.512246    31.00000   -1.50000
AFIX   0
REM AFIX 66
PART 2 -31
same c62 > C67
C62D  1    0.534121    0.580031    0.404455   -31.00000    0.07562    0.06528 =
         0.04377   -0.01426   -0.01232    0.04817

C63D  1    0.547949    0.589737    0.315580   -31.00000    0.08530    0.08832 =
         0.04826   -0.01016   -0.00484    0.06816
C64D  1    0.544592    0.573556    0.235768   -31.00000    0.12445    0.09854 =
         0.04596   -0.00645   -0.00585    0.09007
AFIX  43
H64D  2    0.554702    0.579773    0.176778   -31.00000   -1.20000
AFIX   0
C65D  1    0.527469    0.549336    0.239250   -31.00000    0.15508    0.09957 =
         0.05231   -0.02223   -0.01552    0.08693
C66D  1    0.515104    0.539918    0.330281   -31.00000    0.12247    0.07285 =
         0.07737   -0.02444   -0.00653    0.05454
AFIX  43
H66D  2    0.504549    0.522648    0.336130   -31.00000   -1.20000
AFIX   0
C67D  1    0.517506    0.554815    0.414288   -31.00000    0.09551    0.06009 =
         0.05875   -0.01188   -0.01090    0.05181
SAME 0.001 c32 C33 C34
SAME 0.001 C32 C34 C33
C68D  1    0.567679    0.616411    0.303784   -31.00000    0.07820    0.10183 =
         0.06228   -0.00362    0.01153    0.05671
AFIX  13
H68D  2    0.567954    0.625263    0.367791   -31.00000   -1.20000
AFIX   0
C69D  1    0.593306    0.619692    0.288894   -31.00000    0.08484    0.16690 =
         0.10863    0.00601    0.02355    0.07522
AFIX   3
H69D  2    0.603751    0.634920    0.251198   -31.00000   -1.50000
H69E  2    0.591689    0.605645    0.249770   -31.00000   -1.50000
H69F  2    0.600772    0.620342    0.355488   -31.00000   -1.50000
AFIX   0
C70D  1    0.562071    0.628540    0.214383   -31.00000    0.11587    0.10860 =
         0.13904    0.02916   -0.00144    0.06262
AFIX   3
H70D  2    0.575304    0.645648    0.207332   -31.00000   -1.50000
H70E  2    0.546484    0.628123    0.227047   -31.00000   -1.50000
H70F  2    0.560781    0.619539    0.151305   -31.00000   -1.50000
AFIX   0
SAME 0.001 c32 C33 C34
SAME 0.001 C32 C34 C33
dfix 2.62 0.02 C65D C72D C65D C73D
C71D  1    0.527798    0.533862    0.150575   -31.00000    0.20118    0.15614 =
         0.10614   -0.07065   -0.01837    0.11259
AFIX  13
H71D  2    0.513679    0.531163    0.106277   -31.00000   -1.20000
AFIX   0
C72D  1    0.521975    0.508066    0.182406   -31.00000    0.21296    0.15003 =
         0.08249   -0.07128   -0.03501    0.12120
AFIX   3
H72D  2    0.526072    0.500919    0.124292   -31.00000   -1.50000
H72E  2    0.504542    0.497656    0.199550   -31.00000   -1.50000
H72F  2    0.532059    0.509120    0.241497   -31.00000   -1.50000
AFIX   0
C73D  1    0.550062    0.544836    0.079127   -31.00000    0.28742    0.24698 =
         0.11259   -0.02475    0.02732    0.18979
AFIX   3
H73D  2    0.548194    0.532388    0.029129   -31.00000   -1.50000
H73E  2    0.565656    0.550894    0.115742   -31.00000   -1.50000
H73F  2    0.549983    0.558540    0.043622   -31.00000   -1.50000
AFIX   0
SAME 0.001 c32 C33 C34
SAME 0.001 C32 C34 C33
C74D  1    0.498519    0.545832    0.504627   -31.00000    0.11160    0.05083 =
         0.06319   -0.01100   -0.00990    0.03146
AFIX  13
H74D  2    0.497431    0.560597    0.525200   -31.00000   -1.20000
AFIX   0
C75D  1    0.471867    0.525233    0.491592   -31.00000    0.11056    0.06725 =
         0.10747    0.00258    0.00583    0.03280
AFIX 137
H75D  2    0.463104    0.522463    0.556632   -31.00000   -1.50000
H75E  2    0.471572    0.510102    0.470673   -31.00000   -1.50000
H75F  2    0.463843    0.529933    0.439118   -31.00000   -1.50000
AFIX   0
C76D  1    0.509685    0.540019    0.596960   -31.00000    0.16863    0.07020 =
         0.08745    0.01022   -0.01928    0.04637
AFIX 137
H76D  2    0.497032    0.531730    0.649493   -31.00000   -1.50000
H76E  2    0.523159    0.555339    0.624855   -31.00000   -1.50000
H76F  2    0.516021    0.529263    0.575709   -31.00000   -1.50000
AFIX  66

part 0
SADI C60 C77 C60 C77d
EADP c77 c77d
EADP c78 c78d
EADP c79 c79d
EADP c80 c80d
EADP c81 c81d
EADP c82 c82d
EADP c83 c83d
EADP c84 c84d
EADP c85 c85d
EADP c86 c86d
EADP c87 c87d
EADP c88 c88d
EADP c89 c89d
EADP c90 c90d
EADP c91 c91d
part 1 51
C77   1    0.575064    0.623173    0.729910    51.00000    0.05302    0.06494 =
         0.05229   -0.01371   -0.01372    0.03293
C78   1    0.566503    0.611577    0.823718    51.00000    0.06595    0.08273 =
         0.04833   -0.01089   -0.01366    0.04032
C79   1    0.583040    0.615027    0.901407    51.00000    0.08098    0.12315 =
         0.04992   -0.01172   -0.01673    0.05576
AFIX  43
H79   2    0.577189    0.607102    0.965521    51.00000   -1.20000
AFIX  65
C80   1    0.608139    0.630074    0.885288    51.00000    0.07569    0.12847 =
         0.08228   -0.01585   -0.02847    0.04718
C81   1    0.616701    0.641670    0.791480    51.00000    0.05439    0.12309 =
         0.08979   -0.01113   -0.02038    0.03456
AFIX  43
H81   2    0.633855    0.651954    0.780464    51.00000   -1.20000
AFIX  65
C82   1    0.600164    0.638220    0.713790    51.00000    0.05292    0.08655 =
         0.07531   -0.00466   -0.01000    0.03340
AFIX   0
SAME c32 c33 c34
SAME c32 c34 c33
C83   1    0.539896    0.590684    0.840052    51.00000    0.07215    0.11208 =
         0.05635    0.01691   -0.01268    0.03265
AFIX  13
H83   2    0.529809    0.592694    0.785812    51.00000   -1.20000
AFIX   0
C84   1    0.528854    0.591904    0.941706    51.00000    0.08031    0.17263 =
         0.09189    0.00752    0.01057    0.05188
AFIX 137
H84A  2    0.511539    0.578958    0.944275    51.00000   -1.50000
H84B  2    0.530048    0.608003    0.948782    51.00000   -1.50000
H84C  2    0.537852    0.589539    0.997662    51.00000   -1.50000
AFIX   0
C85   1    0.536920    0.565215    0.823913    51.00000    0.12571    0.09661 =
         0.17330    0.01160    0.03211    0.01930
AFIX 137
H85A  2    0.519786    0.552592    0.836532    51.00000   -1.50000
H85B  2    0.547681    0.562926    0.871429    51.00000   -1.50000
H85C  2    0.541387    0.563807    0.753435    51.00000   -1.50000
AFIX   0
C86   1    0.625113    0.628749    0.972198    51.00000    0.10301    0.15295 =
         0.11499   -0.01190   -0.04744    0.06041
AFIX  13
H86   2    0.640142    0.640979    0.934391    51.00000   -1.20000
AFIX   0
C87   1    0.628828    0.648119    1.049656    51.00000    0.11876    0.14345 =
         0.07140    0.00018   -0.03207    0.02953
AFIX 137
H87A  2    0.615721    0.640941    1.101009    51.00000   -1.50000
H87B  2    0.628375    0.661732    1.015068    51.00000   -1.50000
H87C  2    0.644802    0.654268    1.083209    51.00000   -1.50000
AFIX   0
C88   1    0.632118    0.608989    0.954978    51.00000    0.11762    0.18705 =
         0.16230    0.01288   -0.05066    0.08662
AFIX 137
H88A  2    0.648104    0.614137    0.986760    51.00000   -1.20000
H88B  2    0.633126    0.606646    0.881399    51.00000   -1.20000
H88C  2    0.619621    0.593496    0.985719    51.00000   -1.50000
AFIX   0
SAME c32 c33 c34
SAME c32 c34 c33
SAME c89 c91 c90
C89   1    0.610758    0.650380    0.608606    51.00000    0.06487    0.08290 =
         0.08396   -0.00615   -0.00558    0.02263
AFIX  13
H89   2    0.596827    0.649582    0.568421    51.00000   -1.20000
AFIX   0
C90   1    0.630211    0.677466    0.618136    51.00000    0.07084    0.09373 =
         0.13255   -0.01346   -0.00406    0.01374
AFIX 137
H90A  2    0.632600    0.685511    0.551526    51.00000   -1.50000
H90B  2    0.645750    0.678907    0.640877    51.00000   -1.50000
H90C  2    0.624792    0.685394    0.668132    51.00000   -1.50000
AFIX   0
C91   1    0.620313    0.635908    0.548313    51.00000    0.09393    0.11051 =
         0.10331   -0.01052    0.01821    0.03200
AFIX 137
H91A  2    0.634612    0.637007    0.583470    51.00000   -1.50000
H91B  2    0.625094    0.642834    0.479405    51.00000   -1.50000
H91C  2    0.607337    0.618637    0.543541    51.00000   -1.50000
AFIX  66

part 2 -51
C77D  1    0.574753    0.624047    0.732221   -51.00000    0.05302    0.06494 =
         0.05229   -0.01371   -0.01372    0.03293
C78D  1    0.566521    0.608590    0.816856   -51.00000    0.06595    0.08273 =
         0.04833   -0.01089   -0.01366    0.04032
C79D  1    0.582901    0.611197    0.893938   -51.00000    0.08098    0.12315 =
         0.04992   -0.01172   -0.01673    0.05576
AFIX  43
H79D  2    0.577274    0.600632    0.951783   -51.00000   -1.20000
AFIX  65
C80D  1    0.607514    0.629261    0.886385   -51.00000    0.07569    0.12847 =
         0.08228   -0.01585   -0.02847    0.04718
C81D  1    0.615746    0.644718    0.801750   -51.00000    0.05439    0.12309 =
         0.08979   -0.01113   -0.02038    0.03456
AFIX  43
H81D  2    0.632568    0.657064    0.796589   -51.00000   -1.20000
AFIX  65
C82D  1    0.599367    0.642111    0.724668   -51.00000    0.05292    0.08655 =
         0.07531   -0.00466   -0.01000    0.03340
AFIX   0
SAME c32 c33 c34
SAME c32 c34 c33
SAME c83 c84 c85
same c83d c85d c84d
C83D  1    0.539021    0.594037    0.837084   -51.00000    0.07215    0.11208 =
         0.05635    0.01691   -0.01268    0.03265
AFIX  13
H83D  2    0.530736    0.594557    0.772576   -51.00000   -1.20000
AFIX   0
C84D  1    0.529507    0.603587    0.921465   -51.00000    0.08031    0.17263 =
         0.09189    0.00752    0.01057    0.05188
AFIX 137
H84D  2    0.511503    0.593997    0.922928   -51.00000   -1.50000
H84E  2    0.534821    0.620918    0.908722   -51.00000   -1.50000
H84F  2    0.536039    0.602027    0.987366   -51.00000   -1.50000
AFIX   0
C85D  1    0.532090    0.567348    0.853352   -51.00000    0.12571    0.09661 =
         0.17330    0.01160    0.03211    0.01930
AFIX 137
H85D  2    0.515227    0.556541    0.829503   -51.00000   -1.50000
H85E  2    0.533195    0.564442    0.926299   -51.00000   -1.50000
H85F  2    0.543380    0.563867    0.814735   -51.00000   -1.50000
AFIX   0
SAME c32 c33 c34
SAME c32 c34 c33
SAME c86d c88d c87d
C86D  1    0.625176    0.636837    0.980575   -51.00000    0.10301    0.15295 =
         0.11499   -0.01190   -0.04744    0.06041
AFIX  13
H86D  2    0.617011    0.622764    1.029507   -51.00000   -1.20000
AFIX   0
C87D  1    0.628491    0.659092    1.039527   -51.00000    0.11876    0.14345 =
         0.07140    0.00018   -0.03207    0.02953
AFIX 137
H87D  2    0.636125    0.659860    1.105827   -51.00000   -1.50000
H87E  2    0.612422    0.657748    1.050388   -51.00000   -1.50000
H87F  2    0.639069    0.674049    1.000464   -51.00000   -1.50000
AFIX   0
C88D  1    0.649210    0.638143    0.951867   -51.00000    0.11762    0.18705 =
         0.16230    0.01288   -0.05066    0.08662
AFIX 137
H88D  2    0.658280    0.638973    1.014143   -51.00000   -1.50000
H88E  2    0.659102    0.652839    0.910246   -51.00000   -1.50000
H88F  2    0.645772    0.623459    0.912668   -51.00000   -1.50000
AFIX   0
SAME c32 c33 c34
SAME c32 c34 c33
SAME c89d c91d c90d
C89D  1    0.609508    0.659477    0.634131   -51.00000    0.06487    0.08290 =
         0.08396   -0.00615   -0.00558    0.02263
AFIX  13
H89D  2    0.595459    0.661498    0.610725   -51.00000   -1.20000
AFIX   0
C90D  1    0.629848    0.685554    0.660328   -51.00000    0.07084    0.09373 =
         0.13255   -0.01346   -0.00406    0.01374
AFIX 137
H90D  2    0.626322    0.697482    0.627469   -51.00000   -1.50000
H90E  2    0.645662    0.688020    0.635669   -51.00000   -1.50000
H90F  2    0.630592    0.687871    0.734635   -51.00000   -1.50000
AFIX   0
C91D  1    0.616365    0.649635    0.540248   -51.00000    0.09393    0.11051 =
         0.10331   -0.01052    0.01821    0.03200
AFIX 137
H91D  2    0.620161    0.661036    0.482924   -51.00000   -1.50000
H91E  2    0.602538    0.633484    0.521755   -51.00000   -1.50000
H91F  2    0.630790    0.648082    0.555923   -51.00000   -1.50000

part 0

AFIX   0
HKLF 4


REM  24344 in R-3
REM wR2 = 0.4892, GooF = S = 1.033, Restrained GooF = 1.014 for all data
REM R1 = 0.1685 for 13865 Fo > 4sig(Fo) and 0.1894 for all 18214 data
REM 1109 parameters refined using 2058 restraints

END

WGHT      0.2000      0.0000

REM Instructions for potential hydrogen bonds
HTAB C2 S3
HTAB C6D S3D

REM Highest difference peak  2.237,  deepest hole -0.773,  1-sigma level  0.099
Q1    1   0.6002  0.7297  0.6484  11.00000  0.05    2.01
Q2    1   0.6206  0.7368  0.5442  11.00000  0.05    1.78
Q3    1   0.6384  0.7595  0.7831  11.00000  0.05    1.13
Q4    1   0.6141  0.7436  0.7835  11.00000  0.05    0.83
Q5    1   0.5803  0.6961  0.6809  11.00000  0.05    0.82
Q6    1   0.5675  0.7300  0.6082  11.00000  0.05    0.81
Q7    1   0.4985  0.5110  0.1490  11.00000  0.05    0.80
Q8    1   0.6105  0.7513  0.9607  11.00000  0.05    0.76
Q9    1   0.6323  0.7476  0.9091  11.00000  0.05    0.71
Q10   1   0.6471  0.7677  0.8730  11.00000  0.05    0.65
;
_shelx_res_checksum              92180

_shelx_fab_file                  
;
   -2    4    0      8.88      0.00
   -4    5    0    181.64      0.00
   -1    5    0    -26.80      0.00
   -3    6    0    -69.16      0.00
    0    6    0    326.74      0.00
   -5    7    0    291.86      0.00
   -2    7    0   -119.46      0.00
   -7    8    0    282.57      0.00
   -4    8    0   -170.38      0.00
   -1    8    0     94.86      0.00
   -6    9    0    -37.66      0.00
   -3    9    0   -131.53      0.00
    0    9    0     60.61      0.00
   -8   10    0      1.96      0.00
   -5   10    0   -190.40      0.00
   -2   10    0     47.00      0.00
  -10   11    0     87.00      0.00
   -7   11    0   -212.45      0.00
   -4   11    0    104.06      0.00
   -1   11    0      0.06      0.00
   -9   12    0     -8.69      0.00
   -6   12    0    -64.14      0.00
   -3   12    0    108.22      0.00
    0   12    0     50.41      0.00
  -11   13    0    162.74      0.00
   -8   13    0   -175.43      0.00
   -5   13    0    136.30      0.00
   -2   13    0    -57.03      0.00
  -13   14    0     72.00      0.00
  -10   14    0    -35.05      0.00
   -7   14    0    -44.50      0.00
   -4   14    0     -8.04      0.00
   -1   14    0    -26.94      0.00
  -12   15    0     38.54      0.00
   -9   15    0   -117.55      0.00
   -6   15    0      0.57      0.00
   -3   15    0    -58.41      0.00
    0   15    0     -0.90      0.00
  -14   16    0     15.33      0.00
  -11   16    0    -93.11      0.00
   -8   16    0     24.44      0.00
   -5   16    0    -79.55      0.00
   -2   16    0     25.34      0.00
  -16   17    0     15.54      0.00
  -13   17    0    -44.90      0.00
  -10   17    0     20.20      0.00
   -7   17    0    -10.15      0.00
   -4   17    0     -2.31      0.00
   -1   17    0     21.97      0.00
  -15   18    0     26.65      0.00
  -12   18    0    -43.03      0.00
   -9   18    0    113.75      0.00
   -6   18    0    -64.80      0.00
   -3   18    0     47.70      0.00
    0   18    0     17.35      0.00
  -17   19    0     41.97      0.00
  -14   19    0    -33.32      0.00
  -11   19    0     93.48      0.00
   -8   19    0     -7.93      0.00
   -5   19    0     -9.90      0.00
   -2   19    0     20.29      0.00
  -19   20    0     12.22      0.00
  -16   20    0     16.22      0.00
  -13   20    0      3.13      0.00
  -10   20    0     65.36      0.00
   -7   20    0    -50.16      0.00
   -4   20    0     -2.99      0.00
   -1   20    0     14.56      0.00
  -18   21    0     18.80      0.00
  -15   21    0    -28.93      0.00
  -12   21    0     68.21      0.00
   -9   21    0    -39.84      0.00
   -6   21    0    -18.48      0.00
   -3   21    0     -2.20      0.00
    0   21    0      4.52      0.00
  -20   22    0     -1.78      0.00
  -17   22    0    -13.87      0.00
  -14   22    0     31.92      0.00
  -11   22    0     -3.56      0.00
   -8   22    0    -19.19      0.00
   -5   22    0    -15.91      0.00
   -2   22    0     11.10      0.00
  -22   23    0      4.87      0.00
  -19   23    0     -0.33      0.00
  -16   23    0     -6.90      0.00
  -13   23    0     45.84      0.00
  -10   23    0    -35.58      0.00
   -7   23    0     10.30      0.00
   -4   23    0     -3.82      0.00
   -1   23    0     20.61      0.00
  -21   24    0     -4.96      0.00
  -18   24    0    -14.48      0.00
  -15   24    0     48.77      0.00
  -12   24    0    -15.03      0.00
   -9   24    0      9.14      0.00
   -6   24    0     10.83      0.00
   -3   24    0      6.19      0.00
    0   24    0     27.93      0.00
  -23   25    0     -0.36      0.00
  -20   25    0    -11.38      0.00
  -17   25    0     18.87      0.00
  -14   25    0     23.22      0.00
  -11   25    0     -7.19      0.00
   -8   25    0     22.01      0.00
   -5   25    0      3.99      0.00
   -2   25    0     23.46      0.00
  -25   26    0     10.58      0.00
  -22   26    0     -9.08      0.00
  -19   26    0     -4.28      0.00
  -16   26    0     38.89      0.00
  -13   26    0     -9.86      0.00
  -10   26    0     14.22      0.00
   -7   26    0     13.10      0.00
   -4   26    0      0.74      0.00
   -1   26    0     23.70      0.00
  -24   27    0     -0.22      0.00
  -21   27    0     -8.92      0.00
  -18   27    0     32.13      0.00
  -15   27    0     -4.38      0.00
  -12   27    0      8.06      0.00
   -9   27    0      4.87      0.00
   -6   27    0     -0.37      0.00
   -3   27    0     12.31      0.00
    0   27    0     14.06      0.00
  -26   28    0     10.51      0.00
  -23   28    0      6.66      0.00
  -20   28    0      7.09      0.00
  -17   28    0     17.43      0.00
  -14   28    0    -14.49      0.00
  -11   28    0     10.48      0.00
   -8   28    0     -8.08      0.00
   -5   28    0      9.02      0.00
   -2   28    0      4.98      0.00
  -28   29    0     24.05      0.00
  -25   29    0     12.50      0.00
  -22   29    0      0.89      0.00
  -19   29    0     18.41      0.00
  -16   29    0    -21.13      0.00
  -13   29    0      6.10      0.00
  -10   29    0     -2.47      0.00
   -7   29    0     -3.59      0.00
   -4   29    0     11.36      0.00
   -1   29    0     12.09      0.00
  -27   30    0      7.92      0.00
  -24   30    0      8.83      0.00
  -21   30    0     -0.67      0.00
  -18   30    0     -7.53      0.00
  -15   30    0    -12.90      0.00
  -12   30    0     13.52      0.00
   -9   30    0    -16.08      0.00
   -6   30    0     18.23      0.00
   -3   30    0     -7.21      0.00
    0   30    0     21.69      0.00
  -29   31    0      5.86      0.00
  -26   31    0      0.35      0.00
  -23   31    0     -2.37      0.00
  -20   31    0     -6.73      0.00
  -17   31    0    -14.17      0.00
  -14   31    0      7.16      0.00
  -11   31    0      1.15      0.00
   -8   31    0     -6.05      0.00
   -5   31    0      4.10      0.00
   -2   31    0      2.96      0.00
  -31   32    0     -1.81      0.00
  -28   32    0    -10.49      0.00
  -25   32    0      0.71      0.00
  -22   32    0     -1.75      0.00
  -19   32    0    -14.08      0.00
  -16   32    0      3.51      0.00
  -13   32    0      9.68      0.00
  -10   32    0    -15.95      0.00
   -7   32    0      5.18      0.00
   -4   32    0     -8.69      0.00
   -1   32    0      3.67      0.00
  -30   33    0    -12.76      0.00
  -27   33    0      0.28      0.00
  -24   33    0      7.80      0.00
  -21   33    0     -7.40      0.00
  -18   33    0     -0.68      0.00
  -15   33    0      8.31      0.00
  -12   33    0     -8.09      0.00
   -9   33    0     -5.83      0.00
   -6   33    0     -7.79      0.00
   -3   33    0      5.68      0.00
    0   33    0     -6.35      0.00
  -32   34    0     -4.66      0.00
  -29   34    0     -1.85      0.00
  -26   34    0     11.80      0.00
  -23   34    0      8.87      0.00
  -20   34    0    -10.57      0.00
  -17   34    0      9.01      0.00
  -14   34    0     -3.22      0.00
  -11   34    0     -9.11      0.00
   -8   34    0     -5.84      0.00
   -5   34    0      5.46      0.00
   -2   34    0     -3.13      0.00
  -34   35    0      6.07      0.00
  -31   35    0     -4.35      0.00
  -28   35    0     13.28      0.00
  -25   35    0     11.77      0.00
  -22   35    0     -4.59      0.00
  -19   35    0     -3.77      0.00
  -16   35    0      6.83      0.00
  -13   35    0    -14.71      0.00
  -10   35    0      5.96      0.00
   -7   35    0     -9.68      0.00
   -4   35    0     14.52      0.00
   -1   35    0     -5.68      0.00
  -33   36    0      2.56      0.00
  -30   36    0      2.93      0.00
  -27   36    0      9.55      0.00
  -24   36    0      0.22      0.00
  -21   36    0     -9.96      0.00
  -18   36    0      4.11      0.00
  -15   36    0     -6.72      0.00
  -12   36    0      2.12      0.00
   -9   36    0     -7.90      0.00
   -6   36    0     10.21      0.00
   -3   36    0     -3.99      0.00
    0   36    0      2.80      0.00
  -35   37    0      4.40      0.00
  -32   37    0     -6.71      0.00
  -29   37    0      4.71      0.00
  -26   37    0     -2.22      0.00
  -23   37    0     -5.73      0.00
  -20   37    0     -5.69      0.00
  -17   37    0      6.31      0.00
  -14   37    0    -11.22      0.00
  -11   37    0      7.10      0.00
   -8   37    0    -10.48      0.00
   -5   37    0      6.71      0.00
   -2   37    0     -3.79      0.00
  -37   38    0     -4.62      0.00
  -34   38    0     -4.81      0.00
  -31   38    0     -4.95      0.00
  -28   38    0     -0.30      0.00
  -25   38    0     -6.14      0.00
  -22   38    0     -2.28      0.00
  -19   38    0      3.05      0.00
  -16   38    0     -6.24      0.00
  -13   38    0      3.08      0.00
  -10   38    0    -10.79      0.00
   -7   38    0      1.67      0.00
   -4   38    0     -2.03      0.00
   -1   38    0     -3.06      0.00
  -36   39    0     -4.35      0.00
  -33   39    0     -6.15      0.00
  -30   39    0      0.34      0.00
  -27   39    0     -3.66      0.00
  -24   39    0      1.10      0.00
  -21   39    0      0.50      0.00
  -18   39    0      1.09      0.00
  -15   39    0     -4.87      0.00
  -12   39    0     -3.05      0.00
   -9   39    0     -4.04      0.00
   -6   39    0     -3.32      0.00
   -3   39    0      5.09      0.00
    0   39    0     -6.31      0.00
  -38   40    0     -3.26      0.00
  -35   40    0     -3.95      0.00
  -32   40    0      2.32      0.00
  -29   40    0     -0.11      0.00
  -26   40    0      0.74      0.00
  -23   40    0      2.53      0.00
  -20   40    0      2.43      0.00
  -17   40    0     -6.34      0.00
  -14   40    0      1.91      0.00
  -11   40    0     -6.73      0.00
   -8   40    0     -0.48      0.00
   -5   40    0      3.28      0.00
   -2   40    0      0.28      0.00
  -40   41    0     -0.26      0.00
  -37   41    0     -2.02      0.00
  -34   41    0      2.03      0.00
  -31   41    0      3.95      0.00
  -28   41    0     -1.98      0.00
  -25   41    0      2.87      0.00
  -22   41    0      1.76      0.00
  -19   41    0     -5.33      0.00
  -16   41    0      3.97      0.00
  -13   41    0     -8.00      0.00
  -10   41    0      5.84      0.00
   -7   41    0     -5.54      0.00
   -4   41    0      8.64      0.00
   -1   41    0     -1.57      0.00
  -39   42    0      1.91      0.00
  -36   42    0     -3.89      0.00
  -33   42    0      7.68      0.00
  -30   42    0     -5.25      0.00
  -27   42    0      1.10      0.00
  -24   42    0     -2.02      0.00
  -21   42    0     -0.04      0.00
  -18   42    0     -3.31      0.00
  -15   42    0      2.27      0.00
  -12   42    0     -1.92      0.00
   -9   42    0      0.15      0.00
   -6   42    0      2.44      0.00
   -3   42    0      2.23      0.00
    0   42    0     -1.74      0.00
  -41   43    0     -1.38      0.00
  -38   43    0     -1.89      0.00
  -35   43    0     -0.20      0.00
  -32   43    0      0.95      0.00
  -29   43    0     -6.56      0.00
  -26   43    0     -1.96      0.00
  -23   43    0      0.85      0.00
  -20   43    0     -7.14      0.00
  -17   43    0      8.57      0.00
  -14   43    0     -7.49      0.00
  -11   43    0      5.81      0.00
   -8   43    0     -2.84      0.00
   -5   43    0      2.14      0.00
   -2   43    0      1.97      0.00
  -43   44    0     -6.99      0.00
  -40   44    0      2.11      0.00
  -37   44    0     -6.29      0.00
  -34   44    0      4.44      0.00
  -31   44    0     -8.10      0.00
  -28   44    0     -1.19      0.00
  -25   44    0     -2.92      0.00
  -22   44    0     -0.98      0.00
  -19   44    0      0.94      0.00
  -16   44    0      1.52      0.00
  -13   44    0      0.22      0.00
  -10   44    0      0.64      0.00
   -7   44    0     -0.05      0.00
   -4   44    0      2.29      0.00
   -1   44    0     -3.04      0.00
  -42   45    0     -2.16      0.00
  -39   45    0      0.10      0.00
  -36   45    0     -1.41      0.00
  -33   45    0     -0.64      0.00
  -30   45    0     -2.32      0.00
  -27   45    0     -3.67      0.00
  -24   45    0      2.77      0.00
  -21   45    0     -4.34      0.00
  -18   45    0      6.85      0.00
  -15   45    0     -1.29      0.00
  -12   45    0      0.76      0.00
   -9   45    0      2.53      0.00
   -6   45    0     -2.97      0.00
   -3   45    0      4.12      0.00
    0   45    0     -4.27      0.00
  -44   46    0     -4.35      0.00
  -41   46    0      2.75      0.00
  -38   46    0     -1.69      0.00
  -35   46    0      1.89      0.00
  -32   46    0     -1.23      0.00
  -29   46    0     -0.58      0.00
  -26   46    0     -1.11      0.00
  -23   46    0     -1.87      0.00
  -20   46    0      3.48      0.00
  -17   46    0      0.52      0.00
  -14   46    0      1.71      0.00
  -11   46    0     -0.71      0.00
   -8   46    0     -1.17      0.00
   -5   46    0      1.91      0.00
   -2   46    0     -1.32      0.00
  -46   47    0     -1.49      0.00
  -43   47    0     -1.29      0.00
  -40   47    0      0.98      0.00
  -37   47    0      2.04      0.00
  -34   47    0     -2.57      0.00
  -31   47    0      4.08      0.00
  -28   47    0     -6.43      0.00
  -25   47    0     -0.17      0.00
  -22   47    0     -1.04      0.00
  -19   47    0      0.54      0.00
  -16   47    0      3.09      0.00
  -13   47    0     -5.54      0.00
  -10   47    0      1.54      0.00
   -7   47    0     -3.47      0.00
   -4   47    0      1.56      0.00
   -1   47    0      0.37      0.00
  -45   48    0     -2.98      0.00
  -42   48    0     -0.71      0.00
  -39   48    0      2.26      0.00
  -36   48    0     -2.49      0.00
  -33   48    0      1.18      0.00
  -30   48    0     -3.92      0.00
  -27   48    0     -3.58      0.00
  -24   48    0     -5.03      0.00
  -21   48    0      3.09      0.00
  -18   48    0     -2.89      0.00
  -15   48    0     -0.25      0.00
  -12   48    0     -5.01      0.00
   -9   48    0     -1.96      0.00
   -6   48    0      0.41      0.00
   -3   48    0     -1.02      0.00
    0   48    0      0.30      0.00
  -47   49    0     -2.78      0.00
  -44   49    0     -1.25      0.00
  -41   49    0     -1.32      0.00
  -38   49    0      3.13      0.00
  -35   49    0     -7.31      0.00
  -32   49    0      2.50      0.00
  -29   49    0     -7.41      0.00
  -26   49    0     -5.26      0.00
  -23   49    0      1.65      0.00
  -20   49    0     -3.77      0.00
  -17   49    0      1.84      0.00
  -14   49    0     -6.13      0.00
  -11   49    0     -2.41      0.00
   -8   49    0      1.21      0.00
   -5   49    0     -2.94      0.00
   -2   49    0      1.80      0.00
  -49   50    0     -2.74      0.00
  -46   50    0     -0.08      0.00
  -43   50    0     -1.60      0.00
  -40   50    0      3.49      0.00
  -37   50    0     -5.71      0.00
  -34   50    0      0.62      0.00
  -31   50    0     -4.68      0.00
  -28   50    0     -2.04      0.00
  -25   50    0     -4.79      0.00
  -22   50    0      3.14      0.00
  -19   50    0     -2.15      0.00
  -16   50    0     -0.34      0.00
  -13   50    0     -3.16      0.00
  -10   50    0      0.47      0.00
   -7   50    0      0.43      0.00
   -4   50    0     -1.34      0.00
   -1   50    0     -1.30      0.00
  -48   51    0     -0.30      0.00
  -45   51    0      3.01      0.00
  -42   51    0     -1.04      0.00
  -39   51    0      2.36      0.00
  -36   51    0     -4.64      0.00
  -33   51    0      1.30      0.00
  -30   51    0     -0.80      0.00
  -27   51    0     -4.85      0.00
  -24   51    0      2.89      0.00
  -21   51    0     -0.34      0.00
  -18   51    0      1.25      0.00
  -15   51    0      0.73      0.00
  -12   51    0     -2.90      0.00
   -9   51    0      5.41      0.00
   -6   51    0     -4.75      0.00
   -3   51    0      1.01      0.00
    0   51    0     -1.00      0.00
  -50   52    0     -0.16      0.00
  -47   52    0      3.67      0.00
  -44   52    0     -0.27      0.00
  -41   52    0      3.16      0.00
  -38   52    0     -3.24      0.00
  -35   52    0      3.24      0.00
  -32   52    0     -1.56      0.00
  -29   52    0      0.03      0.00
  -26   52    0     -2.31      0.00
  -23   52    0      1.32      0.00
  -20   52    0      3.44      0.00
  -17   52    0     -0.18      0.00
  -14   52    0      0.57      0.00
  -11   52    0      0.83      0.00
   -8   52    0     -0.18      0.00
   -5   52    0     -1.42      0.00
   -2   52    0     -0.87      0.00
  -52   53    0      1.95      0.00
  -49   53    0     -0.39      0.00
  -46   53    0      2.65      0.00
  -43   53    0     -0.42      0.00
  -40   53    0      0.44      0.00
  -37   53    0      1.62      0.00
  -34   53    0     -1.35      0.00
  -31   53    0      1.44      0.00
  -28   53    0     -4.59      0.00
  -25   53    0      0.31      0.00
  -22   53    0      2.67      0.00
  -19   53    0      0.14      0.00
  -16   53    0      1.61      0.00
  -13   53    0     -2.90      0.00
  -10   53    0      2.50      0.00
   -7   53    0     -2.61      0.00
   -4   53    0     -0.47      0.00
   -1   53    0      2.34      0.00
  -51   54    0     -1.95      0.00
  -48   54    0      0.58      0.00
  -45   54    0     -1.05      0.00
  -42   54    0      1.08      0.00
  -39   54    0     -0.70      0.00
  -36   54    0      0.81      0.00
  -33   54    0     -1.46      0.00
  -30   54    0     -3.27      0.00
  -27   54    0      0.14      0.00
  -24   54    0     -2.67      0.00
  -21   54    0      4.49      0.00
  -18   54    0     -3.06      0.00
  -15   54    0     -0.55      0.00
  -12   54    0     -0.08      0.00
   -9   54    0     -0.63      0.00
   -6   54    0      0.16      0.00
   -3   54    0      0.40      0.00
    0   54    0      2.30      0.00
  -53   55    0     -0.25      0.00
  -50   55    0     -2.68      0.00
  -47   55    0     -0.27      0.00
  -44   55    0      0.55      0.00
  -41   55    0     -2.00      0.00
  -38   55    0      3.08      0.00
  -35   55    0     -4.38      0.00
  -32   55    0      1.58      0.00
  -29   55    0     -2.81      0.00
  -26   55    0     -0.62      0.00
  -23   55    0      0.83      0.00
  -20   55    0     -0.95      0.00
  -17   55    0     -1.70      0.00
  -14   55    0      0.93      0.00
  -11   55    0     -0.55      0.00
   -8   55    0      2.35      0.00
   -5   55    0     -1.53      0.00
   -2   55    0      2.72      0.00
  -55   56    0      0.39      0.00
  -52   56    0     -1.75      0.00
  -49   56    0     -0.02      0.00
  -46   56    0      0.08      0.00
  -43   56    0     -0.50      0.00
  -40   56    0      2.00      0.00
  -37   56    0     -1.46      0.00
  -34   56    0      3.09      0.00
  -31   56    0     -2.02      0.00
  -28   56    0      2.48      0.00
  -25   56    0     -2.80      0.00
  -22   56    0      1.11      0.00
  -19   56    0     -0.72      0.00
  -16   56    0      0.46      0.00
  -13   56    0      3.27      0.00
  -10   56    0      0.03      0.00
   -7   56    0      1.37      0.00
   -4   56    0     -0.53      0.00
   -1   56    0      0.43      0.00
  -54   57    0      0.60      0.00
  -51   57    0      1.00      0.00
  -48   57    0     -0.27      0.00
  -45   57    0      1.68      0.00
  -42   57    0     -0.88      0.00
  -39   57    0      4.76      0.00
  -36   57    0     -0.62      0.00
  -33   57    0      4.60      0.00
  -30   57    0     -0.08      0.00
  -27   57    0     -0.54      0.00
  -24   57    0     -0.15      0.00
  -21   57    0      1.40      0.00
  -18   57    0      0.68      0.00
  -15   57    0      6.04      0.00
  -12   57    0     -1.28      0.00
   -9   57    0      2.65      0.00
   -6   57    0     -2.29      0.00
   -3   57    0      0.06      0.00
    0   57    0      1.31      0.00
  -56   58    0      2.33      0.00
  -53   58    0      1.20      0.00
  -50   58    0      1.06      0.00
  -47   58    0      0.48      0.00
  -44   58    0     -1.10      0.00
  -41   58    0      5.21      0.00
  -38   58    0     -1.03      0.00
  -35   58    0      5.26      0.00
  -32   58    0     -0.20      0.00
  -29   58    0     -0.15      0.00
  -26   58    0      0.67      0.00
  -23   58    0      0.02      0.00
  -20   58    0      4.60      0.00
  -17   58    0      2.80      0.00
  -14   58    0      3.14      0.00
  -11   58    0     -1.65      0.00
   -8   58    0     -0.18      0.00
   -5   58    0     -1.41      0.00
   -2   58    0      0.02      0.00
  -58   59    0      2.85      0.00
  -55   59    0      0.60      0.00
  -52   59    0      1.91      0.00
  -49   59    0     -1.89      0.00
  -46   59    0     -0.27      0.00
  -43   59    0      0.07      0.00
  -40   59    0      2.01      0.00
  -37   59    0     -0.38      0.00
  -34   59    0      1.13      0.00
  -31   59    0      0.56      0.00
  -28   59    0     -0.92      0.00
  -25   59    0      2.43      0.00
  -22   59    0      3.24      0.00
  -19   59    0      2.79      0.00
  -16   59    0      3.83      0.00
  -13   59    0     -2.22      0.00
  -10   59    0     -1.09      0.00
   -7   59    0     -0.27      0.00
   -4   59    0     -1.25      0.00
   -1   59    0      2.29      0.00
  -57   60    0      1.47      0.00
  -54   60    0     -0.17      0.00
  -51   60    0     -1.48      0.00
  -48   60    0     -1.73      0.00
  -45   60    0     -3.43      0.00
  -42   60    0      1.79      0.00
  -39   60    0     -3.48      0.00
  -36   60    0      0.42      0.00
  -33   60    0      1.40      0.00
  -30   60    0     -0.39      0.00
  -27   60    0      3.53      0.00
  -24   60    0      1.62      0.00
  -21   60    0      3.54      0.00
  -18   60    0      2.70      0.00
  -15   60    0     -0.73      0.00
  -12   60    0     -1.30      0.00
   -9   60    0     -0.62      0.00
   -6   60    0      0.14      0.00
   -3   60    0      0.19      0.00
    0   60    0      0.65      0.00
  -59   61    0      0.61      0.00
  -56   61    0     -0.92      0.00
  -53   61    0     -0.49      0.00
  -50   61    0     -3.22      0.00
  -47   61    0     -3.35      0.00
  -44   61    0     -1.35      0.00
  -41   61    0     -2.42      0.00
  -38   61    0      0.38      0.00
  -35   61    0     -0.07      0.00
  -32   61    0      4.81      0.00
  -29   61    0      0.90      0.00
  -26   61    0      2.74      0.00
  -23   61    0      2.72      0.00
  -20   61    0      2.48      0.00
  -17   61    0      0.77      0.00
  -14   61    0      0.43      0.00
  -11   61    0     -2.03      0.00
   -8   61    0      2.08      0.00
   -5   61    0     -1.47      0.00
   -2   61    0      0.96      0.00
  -61   62    0     -0.76      0.00
  -58   62    0     -0.07      0.00
  -55   62    0      0.06      0.00
  -52   62    0     -2.72      0.00
  -49   62    0     -1.96      0.00
  -46   62    0     -3.02      0.00
  -43   62    0     -0.12      0.00
  -40   62    0      0.99      0.00
  -37   62    0      1.08      0.00
  -34   62    0      5.08      0.00
  -31   62    0      2.39      0.00
  -28   62    0      1.26      0.00
  -25   62    0      2.63      0.00
  -22   62    0      1.90      0.00
  -19   62    0      4.08      0.00
  -16   62    0     -0.57      0.00
  -13   62    0      1.22      0.00
  -10   62    0     -0.90      0.00
   -7   62    0      0.65      0.00
   -4   62    0     -0.43      0.00
   -1   62    0     -0.28      0.00
  -60   63    0     -0.54      0.00
  -57   63    0      0.57      0.00
  -54   63    0     -0.60      0.00
  -51   63    0     -1.48      0.00
  -48   63    0     -1.93      0.00
  -45   63    0      1.42      0.00
  -42   63    0      0.78      0.00
  -39   63    0      4.76      0.00
  -36   63    0      0.52      0.00
  -33   63    0      4.18      0.00
  -30   63    0      0.50      0.00
  -27   63    0      0.00      0.00
  -24   63    0      3.59      0.00
  -21   63    0      4.67      0.00
  -18   63    0      0.31      0.00
  -15   63    0      2.70      0.00
  -12   63    0     -2.15      0.00
   -9   63    0      0.75      0.00
   -6   63    0      0.01      0.00
   -3   63    0      0.21      0.00
    0   63    0      1.01      0.00
  -62   64    0      0.41      0.00
  -59   64    0     -0.86      0.00
  -56   64    0      2.08      0.00
  -53   64    0     -2.13      0.00
  -50   64    0      0.00      0.00
  -47   64    0      1.02      0.00
  -44   64    0      0.91      0.00
  -41   64    0      4.48      0.00
  -38   64    0     -1.21      0.00
  -35   64    0      0.67      0.00
  -32   64    0      0.79      0.00
  -29   64    0     -1.45      0.00
  -26   64    0      3.33      0.00
  -23   64    0      3.75      0.00
  -20   64    0      3.63      0.00
  -17   64    0     -0.13      0.00
  -14   64    0      0.44      0.00
  -11   64    0     -1.20      0.00
   -8   64    0      0.92      0.00
   -5   64    0      0.75      0.00
   -2   64    0      1.21      0.00
  -64   65    0      1.12      0.00
  -61   65    0     -0.97      0.00
  -58   65    0      0.94      0.00
  -55   65    0     -0.40      0.00
  -52   65    0     -0.57      0.00
  -49   65    0     -0.23      0.00
  -46   65    0      1.25      0.00
  -43   65    0     -0.16      0.00
  -40   65    0      0.16      0.00
  -37   65    0     -4.29      0.00
  -34   65    0     -0.66      0.00
  -31   65    0      0.33      0.00
  -28   65    0      0.89      0.00
  -25   65    0      2.95      0.00
  -22   65    0      5.37      0.00
  -19   65    0     -1.84      0.00
  -16   65    0      1.55      0.00
  -13   65    0     -0.67      0.00
  -10   65    0     -0.40      0.00
   -7   65    0      2.54      0.00
   -4   65    0     -0.61      0.00
   -1   65    0      2.04      0.00
  -63   66    0      0.68      0.00
  -60   66    0     -1.93      0.00
  -57   66    0      1.92      0.00
  -54   66    0     -1.86      0.00
  -51   66    0     -1.10      0.00
  -48   66    0      0.02      0.00
  -45   66    0     -2.98      0.00
  -42   66    0     -0.41      0.00
  -39   66    0     -4.74      0.00
  -36   66    0     -2.90      0.00
  -33   66    0      1.72      0.00
  -30   66    0      0.26      0.00
  -27   66    0      2.59      0.00
  -24   66    0      3.09      0.00
  -21   66    0      0.53      0.00
  -18   66    0      0.37      0.00
  -15   66    0      0.04      0.00
  -12   66    0      0.80      0.00
   -9   66    0      0.38      0.00
   -6   66    0      0.29      0.00
   -3   66    0     -0.49      0.00
  -62   67    0     -0.58      0.00
  -59   67    0      0.46      0.00
  -56   67    0     -0.03      0.00
  -53   67    0     -1.84      0.00
  -50   67    0     -1.71      0.00
  -47   67    0     -2.39      0.00
  -44   67    0     -2.06      0.00
  -41   67    0     -2.12      0.00
  -38   67    0     -2.62      0.00
  -35   67    0      0.80      0.00
  -32   67    0      1.52      0.00
  -29   67    0      2.62      0.00
  -26   67    0     -0.22      0.00
  -23   67    0      3.36      0.00
  -20   67    0     -0.92      0.00
  -17   67    0      0.77      0.00
  -14   67    0      1.86      0.00
  -11   67    0     -1.60      0.00
   -8   67    0      0.64      0.00
   -5   67    0     -2.34      0.00
  -61   68    0     -0.43      0.00
  -58   68    0      1.45      0.00
  -55   68    0     -0.61      0.00
  -52   68    0     -2.77      0.00
  -49   68    0     -0.83      0.00
  -46   68    0     -1.76      0.00
  -43   68    0     -0.13      0.00
  -40   68    0      0.02      0.00
  -37   68    0     -1.09      0.00
  -34   68    0      2.86      0.00
  -31   68    0      0.91      0.00
  -28   68    0      0.77      0.00
  -25   68    0      1.85      0.00
  -22   68    0     -0.35      0.00
  -19   68    0      2.00      0.00
  -16   68    0     -0.60      0.00
  -13   68    0      0.52      0.00
  -10   68    0     -2.04      0.00
   -7   68    0     -1.33      0.00
  -60   69    0      1.17      0.00
  -57   69    0      1.08      0.00
  -54   69    0     -1.77      0.00
  -51   69    0     -0.72      0.00
  -48   69    0     -0.30      0.00
  -45   69    0      1.39      0.00
  -42   69    0      0.32      0.00
  -39   69    0     -0.30      0.00
  -36   69    0      0.27      0.00
  -33   69    0      0.47      0.00
  -30   69    0      1.88      0.00
  -27   69    0      0.18      0.00
  -24   69    0      0.48      0.00
  -21   69    0      1.41      0.00
  -18   69    0     -1.73      0.00
  -15   69    0      0.79      0.00
  -12   69    0     -2.25      0.00
   -9   69    0     -1.48      0.00
  -59   70    0      0.63      0.00
  -56   70    0      0.82      0.00
  -53   70    0     -2.19      0.00
  -50   70    0      0.81      0.00
  -47   70    0      1.29      0.00
  -44   70    0     -0.65      0.00
  -41   70    0     -0.03      0.00
  -38   70    0     -2.83      0.00
  -35   70    0      0.04      0.00
  -32   70    0      1.78      0.00
  -29   70    0     -0.16      0.00
  -26   70    0      1.98      0.00
  -23   70    0     -2.22      0.00
  -20   70    0      0.65      0.00
  -17   70    0     -2.03      0.00
  -14   70    0     -0.59      0.00
  -11   70    0     -0.82      0.00
  -58   71    0      0.57      0.00
  -55   71    0     -1.44      0.00
  -52   71    0     -0.77      0.00
  -49   71    0      0.30      0.00
  -46   71    0     -1.03      0.00
  -43   71    0     -2.25      0.00
  -40   71    0     -3.11      0.00
  -37   71    0     -1.71      0.00
  -34   71    0      1.33      0.00
  -31   71    0      0.93      0.00
  -28   71    0      1.83      0.00
  -25   71    0     -2.90      0.00
  -22   71    0      0.66      0.00
  -19   71    0     -2.71      0.00
  -16   71    0      0.18      0.00
  -13   71    0      0.21      0.00
  -54   72    0     -2.47      0.00
  -51   72    0     -0.97      0.00
  -48   72    0     -0.87      0.00
  -45   72    0     -3.73      0.00
  -42   72    0     -2.70      0.00
  -39   72    0     -1.92      0.00
  -36   72    0     -0.61      0.00
  -33   72    0      3.98      0.00
  -30   72    0     -1.28      0.00
  -27   72    0      1.43      0.00
  -24   72    0     -2.67      0.00
  -21   72    0     -0.44      0.00
  -18   72    0      0.32      0.00
  -53   73    0     -2.35      0.00
  -50   73    0     -0.06      0.00
  -47   73    0     -3.30      0.00
  -44   73    0     -1.45      0.00
  -41   73    0     -2.33      0.00
  -38   73    0      0.13      0.00
  -35   73    0      2.65      0.00
  -32   73    0      0.17      0.00
  -29   73    0      1.77      0.00
  -26   73    0     -1.85      0.00
  -23   73    0      0.63      0.00
  -20   73    0     -0.06      0.00
  -49   74    0     -0.03      0.00
  -46   74    0     -1.44      0.00
  -43   74    0     -1.37      0.00
  -40   74    0      0.82      0.00
  -37   74    0      0.01      0.00
  -34   74    0      3.03      0.00
  -31   74    0     -0.28      0.00
  -28   74    0      0.85      0.00
  -25   74    0      1.16      0.00
  -45   75    0      0.46      0.00
  -42   75    0     -1.02      0.00
  -39   75    0      0.62      0.00
  -36   75    0      1.95      0.00
  -33   75    0      0.09      0.00
  -30   75    0      1.60      0.00
   -1    1    1   -227.33      0.00
   -3    2    1   -411.66      0.00
    0    2    1    -77.21      0.00
   -5    3    1   -412.07      0.00
   -2    3    1    107.49      0.00
    1    3    1   -204.40      0.00
   -7    4    1     31.32      0.00
   -4    4    1   -143.65      0.00
   -1    4    1    388.58      0.00
    2    4    1   -177.81      0.00
   -9    5    1    207.14      0.00
   -6    5    1    -71.21      0.00
   -3    5    1    408.06      0.00
    0    5    1     80.39      0.00
    3    5    1    -21.73      0.00
  -11    6    1    120.98      0.00
   -8    6    1    141.59      0.00
   -5    6    1    137.28      0.00
   -2    6    1    274.39      0.00
    1    6    1    -48.74      0.00
    4    6    1    -52.84      0.00
  -13    7    1    129.65      0.00
  -10    7    1    108.60      0.00
   -7    7    1    -24.79      0.00
   -4    7    1    233.36      0.00
   -1    7    1     -1.67      0.00
    2    7    1    -59.81      0.00
    5    7    1     55.55      0.00
  -15    8    1     94.06      0.00
  -12    8    1     43.22      0.00
   -9    8    1   -160.34      0.00
   -6    8    1    165.61      0.00
   -3    8    1    -35.14      0.00
    0    8    1    122.51      0.00
    3    8    1    -76.80      0.00
    6    8    1    224.82      0.00
  -17    9    1     12.89      0.00
  -14    9    1    -31.77      0.00
  -11    9    1   -114.31      0.00
   -8    9    1    -70.84      0.00
   -5    9    1    151.27      0.00
   -2    9    1     42.71      0.00
    1    9    1    119.29      0.00
    4    9    1     64.63      0.00
    7    9    1    164.74      0.00
  -19   10    1    -15.18      0.00
  -16   10    1    -92.97      0.00
  -13   10    1     -7.93      0.00
  -10   10    1   -210.80      0.00
   -7   10    1    254.92      0.00
   -4   10    1    -13.27      0.00
   -1   10    1    239.90      0.00
    2   10    1      3.49      0.00
    5   10    1    116.85      0.00
    8   10    1     49.24      0.00
  -21   11    1    -31.60      0.00
  -18   11    1    -33.44      0.00
  -15   11    1    -48.76      0.00
  -12   11    1    -55.91      0.00
   -9   11    1     71.13      0.00
   -6   11    1    131.32      0.00
   -3   11    1    107.34      0.00
    0   11    1     90.62      0.00
    3   11    1     -6.23      0.00
    6   11    1     51.18      0.00
    9   11    1     -1.84      0.00
  -23   12    1    -33.52      0.00
  -20   12    1     27.99      0.00
  -17   12    1    -56.72      0.00
  -14   12    1     48.28      0.00
  -11   12    1    -38.75      0.00
   -8   12    1    170.04      0.00
   -5   12    1     -7.04      0.00
   -2   12    1    108.66      0.00
    1   12    1    -21.83      0.00
    4   12    1    -28.96      0.00
    7   12    1     49.25      0.00
   10   12    1    -34.18      0.00
  -25   13    1     -4.42      0.00
  -22   13    1     15.64      0.00
  -19   13    1     25.69      0.00
  -16   13    1      7.75      0.00
  -13   13    1    -18.11      0.00
  -10   13    1    107.65      0.00
   -7   13    1    -66.69      0.00
   -4   13    1     95.32      0.00
   -1   13    1    -22.91      0.00
    2   13    1     -7.49      0.00
    5   13    1     -8.21      0.00
    8   13    1     43.21      0.00
   11   13    1    -43.93      0.00
  -27   14    1     19.65      0.00
  -24   14    1      5.98      0.00
  -21   14    1     54.83      0.00
  -18   14    1     -8.33      0.00
  -15   14    1     -5.91      0.00
  -12   14    1     27.96      0.00
   -9   14    1    -18.01      0.00
   -6   14    1    -10.25      0.00
   -3   14    1     58.34      0.00
    0   14    1     13.42      0.00
    3   14    1    -21.55      0.00
    6   14    1     47.98      0.00
    9   14    1     -6.25      0.00
   12   14    1    -24.13      0.00
  -29   15    1     13.60      0.00
  -26   15    1     25.55      0.00
  -23   15    1     21.35      0.00
  -20   15    1     12.38      0.00
  -17   15    1     -0.75      0.00
  -14   15    1    -50.12      0.00
  -11   15    1     92.99      0.00
   -8   15    1   -125.04      0.00
   -5   15    1    142.27      0.00
   -2   15    1     14.84      0.00
    1   15    1     30.14      0.00
    4   15    1     -4.40      0.00
    7   15    1     37.67      0.00
   10   15    1    -35.14      0.00
   13   15    1     -0.34      0.00
  -31   16    1      3.70      0.00
  -28   16    1     25.33      0.00
  -25   16    1      7.92      0.00
  -22   16    1     12.62      0.00
  -19   16    1     -3.09      0.00
  -16   16    1    -42.60      0.00
  -13   16    1     73.66      0.00
  -10   16    1    -53.68      0.00
   -7   16    1     58.34      0.00
   -4   16    1     76.27      0.00
   -1   16    1     41.32      0.00
    2   16    1    -13.77      0.00
    5   16    1     14.22      0.00
    8   16    1      2.83      0.00
   11   16    1    -25.05      0.00
   14   16    1      3.80      0.00
  -33   17    1      4.20      0.00
  -30   17    1      4.19      0.00
  -27   17    1     15.60      0.00
  -24   17    1      0.09      0.00
  -21   17    1    -15.93      0.00
  -18   17    1      7.51      0.00
  -15   17    1    -10.76      0.00
  -12   17    1     64.14      0.00
   -9   17    1    -52.83      0.00
   -6   17    1     96.37      0.00
   -3   17    1     35.75      0.00
    0   17    1     -5.89      0.00
    3   17    1    -12.78      0.00
    6   17    1      8.49      0.00
    9   17    1    -10.49      0.00
   12   17    1     -9.38      0.00
   15   17    1      3.30      0.00
  -35   18    1     -0.85      0.00
  -32   18    1     -2.34      0.00
  -29   18    1      5.80      0.00
  -26   18    1     -2.17      0.00
  -23   18    1    -20.02      0.00
  -20   18    1      8.94      0.00
  -17   18    1    -23.63      0.00
  -14   18    1     71.76      0.00
  -11   18    1    -74.15      0.00
   -8   18    1     56.71      0.00
   -5   18    1      3.99      0.00
   -2   18    1     22.42      0.00
    1   18    1    -32.72      0.00
    4   18    1     -3.85      0.00
    7   18    1      6.35      0.00
   10   18    1     -7.56      0.00
   13   18    1     -6.45      0.00
   16   18    1      4.68      0.00
  -37   19    1     -6.00      0.00
  -34   19    1     -4.24      0.00
  -31   19    1     -5.34      0.00
  -28   19    1     -7.32      0.00
  -25   19    1     -7.95      0.00
  -22   19    1    -23.78      0.00
  -19   19    1      9.14      0.00
  -16   19    1     16.95      0.00
  -13   19    1    -30.53      0.00
  -10   19    1    -15.67      0.00
   -7   19    1     -2.90      0.00
   -4   19    1     14.43      0.00
   -1   19    1    -15.73      0.00
    2   19    1    -17.01      0.00
    5   19    1      4.58      0.00
    8   19    1      7.19      0.00
   11   19    1     -8.33      0.00
   14   19    1      2.24      0.00
   17   19    1      0.75      0.00
  -39   20    1     -6.10      0.00
  -36   20    1     -9.27      0.00
  -33   20    1     -9.25      0.00
  -30   20    1     -8.19      0.00
  -27   20    1     -5.24      0.00
  -24   20    1    -24.87      0.00
  -21   20    1     11.59      0.00
  -18   20    1    -10.36      0.00
  -15   20    1     22.22      0.00
  -12   20    1    -86.15      0.00
   -9   20    1     35.89      0.00
   -6   20    1    -34.79      0.00
   -3   20    1     24.06      0.00
    0   20    1    -18.42      0.00
    3   20    1     -3.69      0.00
    6   20    1     10.39      0.00
    9   20    1      9.41      0.00
   12   20    1     -8.16      0.00
   15   20    1     10.28      0.00
   18   20    1     -0.33      0.00
  -41   21    1     -6.58      0.00
  -38   21    1     -9.62      0.00
  -35   21    1    -11.56      0.00
  -32   21    1      0.39      0.00
  -29   21    1    -10.27      0.00
  -26   21    1      2.96      0.00
  -23   21    1    -13.20      0.00
  -20   21    1      8.80      0.00
  -17   21    1     25.04      0.00
  -14   21    1    -68.43      0.00
  -11   21    1     16.06      0.00
   -8   21    1    -18.75      0.00
   -5   21    1      9.11      0.00
   -2   21    1     14.35      0.00
    1   21    1    -16.75      0.00
    4   21    1      9.30      0.00
    7   21    1     16.22      0.00
   10   21    1     -0.02      0.00
   13   21    1      6.54      0.00
   16   21    1      5.64      0.00
   19   21    1      0.11      0.00
  -43   22    1     -6.34      0.00
  -40   22    1     -9.69      0.00
  -37   22    1     -3.84      0.00
  -34   22    1     -0.10      0.00
  -31   22    1      4.85      0.00
  -28   22    1      7.63      0.00
  -25   22    1     -8.52      0.00
  -22   22    1     12.37      0.00
  -19   22    1     12.30      0.00
  -16   22    1     -9.22      0.00
  -13   22    1    -32.86      0.00
  -10   22    1     20.78      0.00
   -7   22    1     -9.14      0.00
   -4   22    1     18.40      0.00
   -1   22    1      3.33      0.00
    2   22    1     -9.13      0.00
    5   22    1     12.44      0.00
    8   22    1     17.05      0.00
   11   22    1     -5.32      0.00
   14   22    1     13.33      0.00
   17   22    1     -0.82      0.00
   20   22    1     -1.08      0.00
  -45   23    1     -4.44      0.00
  -42   23    1     -6.76      0.00
  -39   23    1      1.70      0.00
  -36   23    1      3.21      0.00
  -33   23    1     15.53      0.00
  -30   23    1      3.33      0.00
  -27   23    1      6.75      0.00
  -24   23    1     -4.13      0.00
  -21   23    1      7.01      0.00
  -18   23    1     21.15      0.00
  -15   23    1    -47.54      0.00
  -12   23    1     30.93      0.00
   -9   23    1    -11.48      0.00
   -6   23    1      8.72      0.00
   -3   23    1     15.19      0.00
    0   23    1    -13.32      0.00
    3   23    1     -2.81      0.00
    6   23    1     20.05      0.00
    9   23    1     -1.41      0.00
   12   23    1      4.66      0.00
   15   23    1      4.73      0.00
   18   23    1     -2.84      0.00
   21   23    1     -3.39      0.00
  -47   24    1     -0.76      0.00
  -44   24    1     -0.95      0.00
  -41   24    1      0.34      0.00
  -38   24    1     10.90      0.00
  -35   24    1     10.45      0.00
  -32   24    1      6.16      0.00
  -29   24    1      2.86      0.00
  -26   24    1    -10.62      0.00
  -23   24    1     -3.89      0.00
  -20   24    1     21.38      0.00
  -17   24    1    -30.89      0.00
  -14   24    1     19.78      0.00
  -11   24    1    -11.14      0.00
   -8   24    1      9.77      0.00
   -5   24    1     -0.97      0.00
   -2   24    1      0.49      0.00
    1   24    1    -16.13      0.00
    4   24    1      3.42      0.00
    7   24    1     13.62      0.00
   10   24    1     -7.39      0.00
   13   24    1      6.47      0.00
   16   24    1     -2.32      0.00
   19   24    1     -2.77      0.00
   22   24    1     -5.28      0.00
  -49   25    1      1.89      0.00
  -46   25    1      3.18      0.00
  -43   25    1      0.53      0.00
  -40   25    1      6.51      0.00
  -37   25    1      8.37      0.00
  -34   25    1      1.81      0.00
  -31   25    1     -3.85      0.00
  -28   25    1    -13.16      0.00
  -25   25    1     -5.86      0.00
  -22   25    1     -2.63      0.00
  -19   25    1     12.49      0.00
  -16   25    1    -20.50      0.00
  -13   25    1     26.02      0.00
  -10   25    1    -23.19      0.00
   -7   25    1     10.25      0.00
   -4   25    1    -12.20      0.00
   -1   25    1     -3.95      0.00
    2   25    1    -21.50      0.00
    5   25    1     20.23      0.00
    8   25    1     -6.40      0.00
   11   25    1     -0.11      0.00
   14   25    1      1.83      0.00
   17   25    1     -4.89      0.00
   20   25    1     -2.65      0.00
   23   25    1     -3.27      0.00
  -51   26    1      3.53      0.00
  -48   26    1      4.24      0.00
  -45   26    1     -0.63      0.00
  -42   26    1      0.22      0.00
  -39   26    1      1.91      0.00
  -36   26    1      2.20      0.00
  -33   26    1    -11.97      0.00
  -30   26    1     -5.17      0.00
  -27   26    1     -9.51      0.00
  -24   26    1     -5.28      0.00
  -21   26    1     22.45      0.00
  -18   26    1    -23.84      0.00
  -15   26    1     33.81      0.00
  -12   26    1    -27.72      0.00
   -9   26    1      0.30      0.00
   -6   26    1     -4.80      0.00
   -3   26    1    -12.90      0.00
    0   26    1     -8.51      0.00
    3   26    1     -5.08      0.00
    6   26    1     10.25      0.00
    9   26    1     -5.14      0.00
   12   26    1     -2.81      0.00
   15   26    1      2.11      0.00
   18   26    1     -7.39      0.00
   21   26    1      0.03      0.00
   24   26    1     -0.64      0.00
  -53   27    1      5.57      0.00
  -50   27    1      0.23      0.00
  -47   27    1     -1.11      0.00
  -44   27    1     -4.00      0.00
  -41   27    1     -4.04      0.00
  -38   27    1      2.72      0.00
  -35   27    1     -7.99      0.00
  -32   27    1      0.22      0.00
  -29   27    1     -7.26      0.00
  -26   27    1     10.17      0.00
  -23   27    1      0.14      0.00
  -20   27    1      8.52      0.00
  -17   27    1     -0.42      0.00
  -14   27    1      6.60      0.00
  -11   27    1    -30.21      0.00
   -8   27    1     11.55      0.00
   -5   27    1    -21.14      0.00
   -2   27    1      7.47      0.00
    1   27    1    -21.05      0.00
    4   27    1     13.41      0.00
    7   27    1     -3.73      0.00
   10   27    1     -3.45      0.00
   13   27    1     -2.11      0.00
   16   27    1     -0.93      0.00
   19   27    1     -4.59      0.00
   22   27    1      1.22      0.00
   25   27    1      3.14      0.00
  -55   28    1      3.85      0.00
  -52   28    1     -2.11      0.00
  -49   28    1     -1.38      0.00
  -46   28    1     -6.69      0.00
  -43   28    1     -1.46      0.00
  -40   28    1     -2.79      0.00
  -37   28    1      8.45      0.00
  -34   28    1     -3.99      0.00
  -31   28    1      8.85      0.00
  -28   28    1      5.84      0.00
  -25   28    1      2.09      0.00
  -22   28    1      4.06      0.00
  -19   28    1     -7.88      0.00
  -16   28    1     10.84      0.00
  -13   28    1    -22.79      0.00
  -10   28    1     -8.53      0.00
   -7   28    1      7.25      0.00
   -4   28    1    -10.96      0.00
   -1   28    1     -0.83      0.00
    2   28    1     -6.16      0.00
    5   28    1      0.62      0.00
    8   28    1      1.74      0.00
   11   28    1    -11.18      0.00
   14   28    1      5.28      0.00
   17   28    1     -6.87      0.00
   20   28    1      2.93      0.00
   23   28    1     -0.72      0.00
   26   28    1      5.58      0.00
  -57   29    1     -0.45      0.00
  -54   29    1      1.38      0.00
  -51   29    1     -3.87      0.00
  -48   29    1     -3.28      0.00
  -45   29    1     -0.24      0.00
  -42   29    1      0.44      0.00
  -39   29    1      9.91      0.00
  -36   29    1      4.38      0.00
  -33   29    1      9.06      0.00
  -30   29    1      1.60      0.00
  -27   29    1      5.63      0.00
  -24   29    1    -10.19      0.00
  -21   29    1    -12.46      0.00
  -18   29    1     10.20      0.00
  -15   29    1    -15.24      0.00
  -12   29    1    -11.73      0.00
   -9   29    1      9.80      0.00
   -6   29    1     -6.77      0.00
   -3   29    1      2.60      0.00
    0   29    1    -10.29      0.00
    3   29    1     -3.10      0.00
    6   29    1      1.48      0.00
    9   29    1     -3.75      0.00
   12   29    1     -5.97      0.00
   15   29    1      4.36      0.00
   18   29    1     -4.15      0.00
   21   29    1      4.14      0.00
   24   29    1      0.46      0.00
   27   29    1      2.66      0.00
  -59   30    1     -0.72      0.00
  -56   30    1      2.80      0.00
  -53   30    1     -1.74      0.00
  -50   30    1     -0.13      0.00
  -47   30    1      0.25      0.00
  -44   30    1      5.66      0.00
  -41   30    1      4.14      0.00
  -38   30    1     10.71      0.00
  -35   30    1      1.84      0.00
  -32   30    1      0.55      0.00
  -29   30    1     -1.32      0.00
  -26   30    1    -11.37      0.00
  -23   30    1    -19.43      0.00
  -20   30    1      4.24      0.00
  -17   30    1     -1.33      0.00
  -14   30    1     -9.72      0.00
  -11   30    1      1.61      0.00
   -8   30    1      3.82      0.00
   -5   30    1      0.38      0.00
   -2   30    1    -11.20      0.00
    1   30    1      1.96      0.00
    4   30    1    -10.33      0.00
    7   30    1     10.12      0.00
   10   30    1    -10.72      0.00
   13   30    1      2.77      0.00
   16   30    1      0.86      0.00
   19   30    1      0.42      0.00
   22   30    1      3.19      0.00
   25   30    1      1.02      0.00
   28   30    1      1.73      0.00
  -61   31    1      3.51      0.00
  -58   31    1      0.49      0.00
  -55   31    1      3.00      0.00
  -52   31    1      1.22      0.00
  -49   31    1     -0.08      0.00
  -46   31    1      5.64      0.00
  -43   31    1      2.57      0.00
  -40   31    1      4.57      0.00
  -37   31    1      0.45      0.00
  -34   31    1     -3.16      0.00
  -31   31    1     -5.50      0.00
  -28   31    1     -9.21      0.00
  -25   31    1    -11.21      0.00
  -22   31    1    -14.54      0.00
  -19   31    1     24.94      0.00
  -16   31    1    -18.71      0.00
  -13   31    1      6.33      0.00
  -10   31    1     -1.16      0.00
   -7   31    1      3.75      0.00
   -4   31    1     -8.18      0.00
   -1   31    1      2.49      0.00
    2   31    1     -8.14      0.00
    5   31    1      6.28      0.00
    8   31    1      0.48      0.00
   11   31    1     -5.50      0.00
   14   31    1      2.97      0.00
   17   31    1      1.22      0.00
   20   31    1      0.95      0.00
   23   31    1      2.53      0.00
   26   31    1      1.10      0.00
   29   31    1      3.52      0.00
  -63   32    1      4.97      0.00
  -60   32    1      0.90      0.00
  -57   32    1      3.16      0.00
  -54   32    1      1.82      0.00
  -51   32    1     -0.93      0.00
  -48   32    1      2.07      0.00
  -45   32    1      0.84      0.00
  -42   32    1      0.70      0.00
  -39   32    1     -4.20      0.00
  -36   32    1      0.45      0.00
  -33   32    1     -9.32      0.00
  -30   32    1      2.13      0.00
  -27   32    1     -8.59      0.00
  -24   32    1     -7.35      0.00
  -21   32    1     14.84      0.00
  -18   32    1      2.75      0.00
  -15   32    1    -12.00      0.00
  -12   32    1      9.29      0.00
   -9   32    1    -11.88      0.00
   -6   32    1     15.90      0.00
   -3   32    1    -15.89      0.00
    0   32    1     13.98      0.00
    3   32    1     -9.18      0.00
    6   32    1      9.63      0.00
    9   32    1     -3.83      0.00
   12   32    1     -5.42      0.00
   15   32    1      5.10      0.00
   18   32    1     -3.41      0.00
   21   32    1      3.97      0.00
   24   32    1     -2.29      0.00
   27   32    1      2.79      0.00
   30   32    1      3.31      0.00
  -65   33    1      2.55      0.00
  -62   33    1      2.55      0.00
  -59   33    1      1.75      0.00
  -56   33    1     -1.21      0.00
  -53   33    1      1.77      0.00
  -50   33    1     -4.91      0.00
  -47   33    1      1.93      0.00
  -44   33    1     -2.38      0.00
  -41   33    1     -2.76      0.00
  -38   33    1     -1.74      0.00
  -35   33    1      0.14      0.00
  -32   33    1      3.21      0.00
  -29   33    1      0.78      0.00
  -26   33    1      1.54      0.00
  -23   33    1     -0.45      0.00
  -20   33    1     16.30      0.00
  -17   33    1    -18.49      0.00
  -14   33    1      2.43      0.00
  -11   33    1     -6.76      0.00
   -8   33    1     11.61      0.00
   -5   33    1     -4.04      0.00
   -2   33    1      8.98      0.00
    1   33    1     -3.90      0.00
    4   33    1      4.35      0.00
    7   33    1     -1.10      0.00
   10   33    1     -3.73      0.00
   13   33    1     -6.43      0.00
   16   33    1      4.97      0.00
   19   33    1     -5.74      0.00
   22   33    1      1.64      0.00
   25   33    1     -3.61      0.00
   28   33    1      1.81      0.00
   31   33    1      2.00      0.00
  -67   34    1      0.56      0.00
  -64   34    1      2.45      0.00
  -61   34    1      0.62      0.00
  -58   34    1     -0.91      0.00
  -55   34    1     -0.50      0.00
  -52   34    1     -3.70      0.00
  -49   34    1      0.05      0.00
  -46   34    1     -2.39      0.00
  -43   34    1      1.93      0.00
  -40   34    1     -6.00      0.00
  -37   34    1      9.67      0.00
  -34   34    1     -0.70      0.00
  -31   34    1     11.48      0.00
  -28   34    1     -2.28      0.00
  -25   34    1      1.13      0.00
  -22   34    1      4.15      0.00
  -19   34    1     -5.74      0.00
  -16   34    1    -16.98      0.00
  -13   34    1     10.16      0.00
  -10   34    1     -8.90      0.00
   -7   34    1     21.23      0.00
   -4   34    1     -7.83      0.00
   -1   34    1      6.44      0.00
    2   34    1     -1.62      0.00
    5   34    1     -2.04      0.00
    8   34    1      0.00      0.00
   11   34    1    -10.34      0.00
   14   34    1      1.72      0.00
   17   34    1     -2.95      0.00
   20   34    1     -2.28      0.00
   23   34    1     -4.01      0.00
   26   34    1     -2.30      0.00
   29   34    1      0.62      0.00
   32   34    1      0.85      0.00
  -69   35    1     -2.41      0.00
  -66   35    1      3.32      0.00
  -63   35    1      0.13      0.00
  -60   35    1      3.05      0.00
  -57   35    1     -4.88      0.00
  -54   35    1      2.65      0.00
  -51   35    1     -3.26      0.00
  -48   35    1      1.37      0.00
  -45   35    1      0.56      0.00
  -42   35    1     -0.86      0.00
  -39   35    1      1.73      0.00
  -36   35    1      6.77      0.00
  -33   35    1      3.99      0.00
  -30   35    1      1.65      0.00
  -27   35    1     -4.22      0.00
  -24   35    1      0.24      0.00
  -21   35    1     -6.70      0.00
  -18   35    1    -12.93      0.00
  -15   35    1      1.04      0.00
  -12   35    1     -1.36      0.00
   -9   35    1     14.97      0.00
   -6   35    1     -1.16      0.00
   -3   35    1      3.21      0.00
    0   35    1     -4.47      0.00
    3   35    1      2.35      0.00
    6   35    1     -5.23      0.00
    9   35    1     -0.24      0.00
   12   35    1     -8.64      0.00
   15   35    1      5.02      0.00
   18   35    1     -5.12      0.00
   21   35    1     -3.24      0.00
   24   35    1     -3.53      0.00
   27   35    1     -1.47      0.00
   30   35    1     -0.19      0.00
   33   35    1     -0.84      0.00
  -71   36    1     -3.99      0.00
  -68   36    1      2.87      0.00
  -65   36    1      4.04      0.00
  -62   36    1      1.70      0.00
  -59   36    1      0.24      0.00
  -56   36    1      0.34      0.00
  -53   36    1      0.50      0.00
  -50   36    1      1.47      0.00
  -47   36    1     -0.98      0.00
  -44   36    1      2.12      0.00
  -41   36    1     -4.46      0.00
  -38   36    1      6.41      0.00
  -35   36    1      0.41      0.00
  -32   36    1      0.67      0.00
  -29   36    1     -4.75      0.00
  -26   36    1     -3.21      0.00
  -23   36    1     -3.19      0.00
  -20   36    1    -10.28      0.00
  -17   36    1     -4.12      0.00
  -14   36    1      5.23      0.00
  -11   36    1      5.14      0.00
   -8   36    1      5.96      0.00
   -5   36    1      3.28      0.00
   -2   36    1     -9.39      0.00
    1   36    1      7.36      0.00
    4   36    1     -5.26      0.00
    7   36    1      1.55      0.00
   10   36    1     -3.24      0.00
   13   36    1      0.12      0.00
   16   36    1      2.92      0.00
   19   36    1     -5.19      0.00
   22   36    1     -1.13      0.00
   25   36    1     -3.33      0.00
   28   36    1      0.58      0.00
   31   36    1     -0.92      0.00
   34   36    1     -2.89      0.00
  -73   37    1     -1.94      0.00
  -70   37    1      0.69      0.00
  -67   37    1      6.21      0.00
  -64   37    1      1.29      0.00
  -61   37    1      3.67      0.00
  -58   37    1     -1.73      0.00
  -55   37    1      2.25      0.00
  -52   37    1      1.88      0.00
  -49   37    1     -2.11      0.00
  -46   37    1      0.91      0.00
  -43   37    1     -3.39      0.00
  -40   37    1     -0.03      0.00
  -37   37    1      2.51      0.00
  -34   37    1     -0.55      0.00
  -31   37    1     -3.11      0.00
  -28   37    1     -2.55      0.00
  -25   37    1      1.90      0.00
  -22   37    1     -8.18      0.00
  -19   37    1     -3.81      0.00
  -16   37    1      5.30      0.00
  -13   37    1     -0.73      0.00
  -10   37    1     12.40      0.00
   -7   37    1     -2.89      0.00
   -4   37    1      1.42      0.00
   -1   37    1     -3.84      0.00
    2   37    1      6.06      0.00
    5   37    1     -1.98      0.00
    8   37    1      2.04      0.00
   11   37    1      0.50      0.00
   14   37    1      2.06      0.00
   17   37    1      2.80      0.00
   20   37    1     -5.81      0.00
   23   37    1      1.73      0.00
   26   37    1     -1.25      0.00
   29   37    1     -0.13      0.00
   32   37    1      0.50      0.00
   35   37    1     -2.59      0.00
  -75   38    1      0.08      0.00
  -72   38    1     -0.80      0.00
  -69   38    1      2.83      0.00
  -66   38    1      4.02      0.00
  -63   38    1      0.02      0.00
  -60   38    1      0.10      0.00
  -57   38    1      0.79      0.00
  -54   38    1      0.85      0.00
  -51   38    1      0.23      0.00
  -48   38    1     -2.09      0.00
  -45   38    1     -0.86      0.00
  -42   38    1     -0.92      0.00
  -39   38    1      1.45      0.00
  -36   38    1      4.01      0.00
  -33   38    1     -3.00      0.00
  -30   38    1      2.42      0.00
  -27   38    1      2.15      0.00
  -24   38    1      0.17      0.00
  -21   38    1     -8.00      0.00
  -18   38    1      5.99      0.00
  -15   38    1     -4.99      0.00
  -12   38    1     14.72      0.00
   -9   38    1     -6.78      0.00
   -6   38    1     11.49      0.00
   -3   38    1    -11.25      0.00
    0   38    1      8.52      0.00
    3   38    1      1.21      0.00
    6   38    1     -0.15      0.00
    9   38    1      3.06      0.00
   12   38    1      0.51      0.00
   15   38    1      4.11      0.00
   18   38    1     -2.99      0.00
   21   38    1      0.62      0.00
   24   38    1     -0.44      0.00
   27   38    1      1.95      0.00
   30   38    1      0.15      0.00
   33   38    1      1.69      0.00
   36   38    1     -0.88      0.00
  -74   39    1     -2.55      0.00
  -71   39    1      0.31      0.00
  -68   39    1      1.23      0.00
  -65   39    1     -0.48      0.00
  -62   39    1     -1.49      0.00
  -59   39    1      1.14      0.00
  -56   39    1     -1.49      0.00
  -53   39    1      3.77      0.00
  -50   39    1     -4.07      0.00
  -47   39    1      2.32      0.00
  -44   39    1     -1.66      0.00
  -41   39    1      4.63      0.00
  -38   39    1      1.12      0.00
  -35   39    1      5.46      0.00
  -32   39    1     -2.47      0.00
  -29   39    1      7.92      0.00
  -26   39    1      0.29      0.00
  -23   39    1     -4.31      0.00
  -20   39    1     -3.73      0.00
  -17   39    1      3.75      0.00
  -14   39    1     -1.67      0.00
  -11   39    1      9.90      0.00
   -8   39    1     -1.70      0.00
   -5   39    1      1.55      0.00
   -2   39    1     -1.94      0.00
    1   39    1      3.56      0.00
    4   39    1      1.95      0.00
    7   39    1     -3.07      0.00
   10   39    1      4.66      0.00
   13   39    1     -3.50      0.00
   16   39    1      4.69      0.00
   19   39    1     -5.02      0.00
   22   39    1      2.46      0.00
   25   39    1      1.59      0.00
   28   39    1      0.96      0.00
   31   39    1      2.44      0.00
   34   39    1      1.55      0.00
  -73   40    1     -2.28      0.00
  -70   40    1     -1.51      0.00
  -67   40    1     -0.58      0.00
  -64   40    1     -1.21      0.00
  -61   40    1     -1.80      0.00
  -58   40    1      2.62      0.00
  -55   40    1     -0.14      0.00
  -52   40    1      0.82      0.00
  -49   40    1      0.43      0.00
  -46   40    1     -0.26      0.00
  -43   40    1      4.12      0.00
  -40   40    1      0.50      0.00
  -37   40    1      4.62      0.00
  -34   40    1     -0.34      0.00
  -31   40    1      3.10      0.00
  -28   40    1      3.91      0.00
  -25   40    1     -4.12      0.00
  -22   40    1     -8.21      0.00
  -19   40    1      5.49      0.00
  -16   40    1     -9.29      0.00
  -13   40    1     15.48      0.00
  -10   40    1     -6.89      0.00
   -7   40    1      7.06      0.00
   -4   40    1     -5.22      0.00
   -1   40    1     -0.13      0.00
    2   40    1      3.19      0.00
    5   40    1     -3.86      0.00
    8   40    1     -0.78      0.00
   11   40    1     -0.67      0.00
   14   40    1     -0.87      0.00
   17   40    1     -0.68      0.00
   20   40    1     -0.74      0.00
   23   40    1      1.56      0.00
   26   40    1      1.78      0.00
   29   40    1      1.37      0.00
   32   40    1      2.08      0.00
   35   40    1      0.85      0.00
  -75   41    1     -3.66      0.00
  -72   41    1     -0.74      0.00
  -69   41    1     -1.09      0.00
  -66   41    1      0.05      0.00
  -63   41    1     -2.24      0.00
  -60   41    1      3.06      0.00
  -57   41    1     -1.19      0.00
  -54   41    1      2.53      0.00
  -51   41    1     -2.09      0.00
  -48   41    1      1.59      0.00
  -45   41    1     -1.81      0.00
  -42   41    1      3.92      0.00
  -39   41    1     -4.02      0.00
  -36   41    1      5.07      0.00
  -33   41    1     -4.41      0.00
  -30   41    1      6.10      0.00
  -27   41    1     -4.71      0.00
  -24   41    1     -5.56      0.00
  -21   41    1     -2.72      0.00
  -18   41    1     -0.21      0.00
  -15   41    1      1.44      0.00
  -12   41    1      4.44      0.00
   -9   41    1      0.98      0.00
   -6   41    1     -2.99      0.00
   -3   41    1     -0.10      0.00
    0   41    1     -2.74      0.00
    3   41    1      1.44      0.00
    6   41    1     -6.02      0.00
    9   41    1      0.87      0.00
   12   41    1     -3.76      0.00
   15   41    1      0.54      0.00
   18   41    1     -0.28      0.00
   21   41    1     -1.57      0.00
   24   41    1      3.17      0.00
   27   41    1     -0.51      0.00
   30   41    1      1.02      0.00
   33   41    1      2.04      0.00
  -74   42    1     -0.27      0.00
  -71   42    1      0.80      0.00
  -68   42    1     -0.33      0.00
  -65   42    1      0.94      0.00
  -62   42    1     -2.51      0.00
  -59   42    1      2.34      0.00
  -56   42    1     -1.23      0.00
  -53   42    1     -2.22      0.00
  -50   42    1      0.13      0.00
  -47   42    1     -3.88      0.00
  -44   42    1      0.79      0.00
  -41   42    1     -2.71      0.00
  -38   42    1     -1.31      0.00
  -35   42    1      0.42      0.00
  -32   42    1     -0.78      0.00
  -29   42    1      0.37      0.00
  -26   42    1     -4.60      0.00
  -23   42    1     -5.51      0.00
  -20   42    1      4.68      0.00
  -17   42    1     -5.67      0.00
  -14   42    1      8.58      0.00
  -11   42    1     -0.58      0.00
   -8   42    1     -1.42      0.00
   -5   42    1      0.43      0.00
   -2   42    1     -4.85      0.00
    1   42    1      1.11      0.00
    4   42    1     -2.32      0.00
    7   42    1     -2.92      0.00
   10   42    1     -0.13      0.00
   13   42    1     -1.65      0.00
   16   42    1      1.07      0.00
   19   42    1     -1.27      0.00
   22   42    1      0.71      0.00
   25   42    1     -1.05      0.00
   28   42    1      1.39      0.00
   31   42    1     -0.45      0.00
  -73   43    1      1.08      0.00
  -70   43    1      1.61      0.00
  -67   43    1     -1.17      0.00
  -64   43    1     -2.49      0.00
  -61   43    1     -0.93      0.00
  -58   43    1     -1.19      0.00
  -55   43    1     -3.14      0.00
  -52   43    1     -2.18      0.00
  -49   43    1     -2.17      0.00
  -46   43    1     -2.72      0.00
  -43   43    1      0.41      0.00
  -40   43    1     -4.19      0.00
  -37   43    1      1.15      0.00
  -34   43    1     -0.99      0.00
  -31   43    1      0.46      0.00
  -28   43    1     -2.11      0.00
  -25   43    1     -3.45      0.00
  -22   43    1      2.67      0.00
  -19   43    1     -2.58      0.00
  -16   43    1      5.03      0.00
  -13   43    1     -1.12      0.00
  -10   43    1      4.27      0.00
   -7   43    1     -5.70      0.00
   -4   43    1      0.32      0.00
   -1   43    1     -2.58      0.00
    2   43    1     -0.32      0.00
    5   43    1     -0.02      0.00
    8   43    1     -1.46      0.00
   11   43    1      1.34      0.00
   14   43    1     -1.84      0.00
   17   43    1      3.75      0.00
   20   43    1     -4.59      0.00
   23   43    1      1.90      0.00
   26   43    1     -1.45      0.00
   29   43    1      0.90      0.00
   32   43    1      1.33      0.00
  -75   44    1      1.72      0.00
  -72   44    1      0.37      0.00
  -69   44    1     -1.94      0.00
  -66   44    1     -2.60      0.00
  -63   44    1     -3.76      0.00
  -60   44    1     -1.63      0.00
  -57   44    1     -0.80      0.00
  -54   44    1     -5.21      0.00
  -51   44    1      1.23      0.00
  -48   44    1     -2.56      0.00
  -45   44    1      0.91      0.00
  -42   44    1     -1.28      0.00
  -39   44    1     -1.63      0.00
  -36   44    1     -0.39      0.00
  -33   44    1      1.78      0.00
  -30   44    1     -3.69      0.00
  -27   44    1      1.42      0.00
  -24   44    1     -1.52      0.00
  -21   44    1      2.47      0.00
  -18   44    1     -0.21      0.00
  -15   44    1      0.03      0.00
  -12   44    1      3.93      0.00
   -9   44    1     -5.68      0.00
   -6   44    1     -0.12      0.00
   -3   44    1     -3.41      0.00
    0   44    1     -0.34      0.00
    3   44    1      1.58      0.00
    6   44    1      0.24      0.00
    9   44    1      0.16      0.00
   12   44    1      0.75      0.00
   15   44    1      1.01      0.00
   18   44    1     -1.22      0.00
   21   44    1     -0.06      0.00
   24   44    1     -1.90      0.00
   27   44    1      2.47      0.00
   30   44    1     -0.58      0.00
  -74   45    1     -2.02      0.00
  -71   45    1     -0.63      0.00
  -68   45    1     -4.02      0.00
  -65   45    1     -2.63      0.00
  -62   45    1     -1.99      0.00
  -59   45    1      0.80      0.00
  -56   45    1     -3.30      0.00
  -53   45    1      0.96      0.00
  -50   45    1      0.21      0.00
  -47   45    1      1.92      0.00
  -44   45    1     -0.93      0.00
  -41   45    1     -0.86      0.00
  -38   45    1     -3.56      0.00
  -35   45    1      2.36      0.00
  -32   45    1     -3.06      0.00
  -29   45    1     -0.03      0.00
  -26   45    1     -1.32      0.00
  -23   45    1      3.79      0.00
  -20   45    1     -4.57      0.00
  -17   45    1      4.32      0.00
  -14   45    1     -5.19      0.00
  -11   45    1      2.39      0.00
   -8   45    1     -6.31      0.00
   -5   45    1     -2.92      0.00
   -2   45    1      0.81      0.00
    1   45    1     -1.41      0.00
    4   45    1      3.62      0.00
    7   45    1     -1.30      0.00
   10   45    1      1.65      0.00
   13   45    1     -1.39      0.00
   16   45    1      2.27      0.00
   19   45    1     -2.73      0.00
   22   45    1      0.52      0.00
   25   45    1      0.60      0.00
   28   45    1      1.12      0.00
  -73   46    1     -2.29      0.00
  -70   46    1     -1.30      0.00
  -67   46    1     -1.78      0.00
  -64   46    1      0.56      0.00
  -61   46    1     -0.53      0.00
  -58   46    1      2.07      0.00
  -55   46    1     -2.32      0.00
  -52   46    1      3.43      0.00
  -49   46    1      1.02      0.00
  -46   46    1      0.63      0.00
  -43   46    1     -3.36      0.00
  -40   46    1     -1.33      0.00
  -37   46    1     -4.79      0.00
  -34   46    1      4.06      0.00
  -31   46    1     -6.94      0.00
  -28   46    1      1.75      0.00
  -25   46    1      0.61      0.00
  -22   46    1     -2.61      0.00
  -19   46    1      1.97      0.00
  -16   46    1     -5.93      0.00
  -13   46    1      1.78      0.00
  -10   46    1     -5.17      0.00
   -7   46    1     -4.01      0.00
   -4   46    1      0.30      0.00
   -1   46    1     -1.22      0.00
    2   46    1      1.91      0.00
    5   46    1      0.87      0.00
    8   46    1     -1.43      0.00
   11   46    1      0.36      0.00
   14   46    1      0.48      0.00
   17   46    1     -1.57      0.00
   20   46    1      1.28      0.00
   23   46    1     -0.47      0.00
   26   46    1      1.65      0.00
  -72   47    1      0.14      0.00
  -69   47    1      0.97      0.00
  -66   47    1      0.74      0.00
  -63   47    1      1.18      0.00
  -60   47    1      1.49      0.00
  -57   47    1     -1.44      0.00
  -54   47    1      2.47      0.00
  -51   47    1      0.14      0.00
  -48   47    1      2.03      0.00
  -45   47    1     -4.53      0.00
  -42   47    1     -0.68      0.00
  -39   47    1     -5.30      0.00
  -36   47    1      2.34      0.00
  -33   47    1     -3.93      0.00
  -30   47    1     -1.02      0.00
  -27   47    1     -1.52      0.00
  -24   47    1      2.82      0.00
  -21   47    1     -4.38      0.00
  -18   47    1      1.29      0.00
  -15   47    1     -4.45      0.00
  -12   47    1      0.15      0.00
   -9   47    1     -2.45      0.00
   -6   47    1     -2.76      0.00
   -3   47    1      2.43      0.00
    0   47    1     -0.57      0.00
    3   47    1      0.52      0.00
    6   47    1      0.18      0.00
    9   47    1     -1.63      0.00
   12   47    1      0.96      0.00
   15   47    1     -1.18      0.00
   18   47    1      1.17      0.00
   21   47    1     -0.53      0.00
   24   47    1      2.28      0.00
   27   47    1     -0.21      0.00
  -74   48    1      0.88      0.00
  -71   48    1      1.10      0.00
  -68   48    1      1.48      0.00
  -65   48    1      0.84      0.00
  -62   48    1     -0.21      0.00
  -59   48    1     -0.50      0.00
  -56   48    1      0.29      0.00
  -53   48    1      0.78      0.00
  -50   48    1      0.62      0.00
  -47   48    1     -0.34      0.00
  -44   48    1     -3.62      0.00
  -41   48    1      1.09      0.00
  -38   48    1     -3.87      0.00
  -35   48    1      2.62      0.00
  -32   48    1     -4.14      0.00
  -29   48    1     -1.16      0.00
  -26   48    1      3.71      0.00
  -23   48    1     -2.94      0.00
  -20   48    1      2.40      0.00
  -17   48    1     -3.26      0.00
  -14   48    1      1.01      0.00
  -11   48    1      2.19      0.00
   -8   48    1     -3.66      0.00
   -5   48    1      4.61      0.00
   -2   48    1     -1.63      0.00
    1   48    1      1.47      0.00
    4   48    1      0.04      0.00
    7   48    1     -0.17      0.00
   10   48    1     -0.33      0.00
   13   48    1      1.65      0.00
   16   48    1     -2.04      0.00
   19   48    1      2.13      0.00
   22   48    1      1.07      0.00
   25   48    1      0.12      0.00
  -73   49    1     -0.60      0.00
  -70   49    1      0.88      0.00
  -67   49    1     -1.25      0.00
  -64   49    1     -0.62      0.00
  -61   49    1     -0.98      0.00
  -58   49    1     -1.28      0.00
  -55   49    1      2.60      0.00
  -52   49    1     -0.92      0.00
  -49   49    1      2.80      0.00
  -46   49    1     -1.75      0.00
  -43   49    1      1.74      0.00
  -40   49    1     -2.14      0.00
  -37   49    1      1.69      0.00
  -34   49    1     -2.96      0.00
  -31   49    1      0.90      0.00
  -28   49    1     -0.24      0.00
  -25   49    1      3.10      0.00
  -22   49    1      0.03      0.00
  -19   49    1     -0.36      0.00
  -16   49    1      2.33      0.00
  -13   49    1      1.87      0.00
  -10   49    1      2.53      0.00
   -7   49    1      0.49      0.00
   -4   49    1      1.70      0.00
   -1   49    1      1.78      0.00
    2   49    1     -0.66      0.00
    5   49    1      3.14      0.00
    8   49    1     -0.63      0.00
   11   49    1      2.93      0.00
   14   49    1     -2.27      0.00
   17   49    1      2.14      0.00
   20   49    1     -0.42      0.00
   23   49    1      2.63      0.00
  -72   50    1     -3.40      0.00
  -69   50    1     -0.76      0.00
  -66   50    1     -2.29      0.00
  -63   50    1      0.01      0.00
  -60   50    1     -2.42      0.00
  -57   50    1      3.29      0.00
  -54   50    1      0.14      0.00
  -51   50    1      2.01      0.00
  -48   50    1      2.20      0.00
  -45   50    1     -0.25      0.00
  -42   50    1      0.42      0.00
  -39   50    1     -0.83      0.00
  -36   50    1     -1.89      0.00
  -33   50    1      2.00      0.00
  -30   50    1     -1.93      0.00
  -27   50    1      4.16      0.00
  -24   50    1     -0.66      0.00
  -21   50    1      0.79      0.00
  -18   50    1      1.58      0.00
  -15   50    1      1.53      0.00
  -12   50    1      5.46      0.00
   -9   50    1     -2.21      0.00
   -6   50    1      4.63      0.00
   -3   50    1      0.06      0.00
    0   50    1      2.39      0.00
    3   50    1      2.45      0.00
    6   50    1      3.05      0.00
    9   50    1      1.01      0.00
   12   50    1      1.65      0.00
   15   50    1     -1.94      0.00
   18   50    1      0.80      0.00
   21   50    1      2.02      0.00
   24   50    1     -0.89      0.00
  -71   51    1     -2.20      0.00
  -68   51    1     -1.30      0.00
  -65   51    1     -0.10      0.00
  -62   51    1     -0.73      0.00
  -59   51    1      0.24      0.00
  -56   51    1      3.26      0.00
  -53   51    1     -0.37      0.00
  -50   51    1      2.71      0.00
  -47   51    1     -0.40      0.00
  -44   51    1     -0.66      0.00
  -41   51    1     -2.58      0.00
  -38   51    1     -0.27      0.00
  -35   51    1     -1.57      0.00
  -32   51    1      1.70      0.00
  -29   51    1      0.09      0.00
  -26   51    1     -1.32      0.00
  -23   51    1      2.15      0.00
  -20   51    1     -3.27      0.00
  -17   51    1      4.31      0.00
  -14   51    1      0.76      0.00
  -11   51    1      0.75      0.00
   -8   51    1      1.92      0.00
   -5   51    1      0.93      0.00
   -2   51    1      3.97      0.00
    1   51    1      2.16      0.00
    4   51    1      4.09      0.00
    7   51    1      2.52      0.00
   10   51    1      1.28      0.00
   13   51    1     -1.84      0.00
   16   51    1     -0.25      0.00
   19   51    1      0.23      0.00
   22   51    1      0.35      0.00
  -73   52    1     -2.60      0.00
  -70   52    1     -0.13      0.00
  -67   52    1      0.20      0.00
  -64   52    1      0.60      0.00
  -61   52    1     -2.29      0.00
  -58   52    1      3.41      0.00
  -55   52    1     -0.60      0.00
  -52   52    1      0.43      0.00
  -49   52    1     -0.73      0.00
  -46   52    1     -1.55      0.00
  -43   52    1     -4.17      0.00
  -40   52    1      1.12      0.00
  -37   52    1     -4.56      0.00
  -34   52    1      4.23      0.00
  -31   52    1     -3.44      0.00
  -28   52    1     -0.06      0.00
  -25   52    1     -1.44      0.00
  -22   52    1     -1.79      0.00
  -19   52    1      0.61      0.00
  -16   52    1      0.10      0.00
  -13   52    1      0.23      0.00
  -10   52    1      0.04      0.00
   -7   52    1      1.60      0.00
   -4   52    1      4.24      0.00
   -1   52    1      1.74      0.00
    2   52    1      4.38      0.00
    5   52    1      2.17      0.00
    8   52    1      1.64      0.00
   11   52    1     -1.54      0.00
   14   52    1     -1.09      0.00
   17   52    1     -1.65      0.00
   20   52    1      1.33      0.00
  -72   53    1      0.17      0.00
  -69   53    1     -0.01      0.00
  -66   53    1      0.80      0.00
  -63   53    1     -2.67      0.00
  -60   53    1      0.54      0.00
  -57   53    1      1.07      0.00
  -54   53    1     -1.40      0.00
  -51   53    1     -1.01      0.00
  -48   53    1     -2.00      0.00
  -45   53    1     -2.41      0.00
  -42   53    1     -0.79      0.00
  -39   53    1     -1.15      0.00
  -36   53    1      0.49      0.00
  -33   53    1     -1.33      0.00
  -30   53    1      0.28      0.00
  -27   53    1     -4.19      0.00
  -24   53    1      1.53      0.00
  -21   53    1     -3.13      0.00
  -18   53    1      0.52      0.00
  -15   53    1     -0.18      0.00
  -12   53    1     -2.52      0.00
   -9   53    1      3.85      0.00
   -6   53    1      1.16      0.00
   -3   53    1      3.84      0.00
    0   53    1      2.06      0.00
    3   53    1      0.83      0.00
    6   53    1      2.50      0.00
    9   53    1     -1.62      0.00
   12   53    1     -1.40      0.00
   15   53    1     -1.75      0.00
   18   53    1      0.87      0.00
  -71   54    1     -1.28      0.00
  -68   54    1     -0.17      0.00
  -65   54    1     -1.66      0.00
  -62   54    1     -2.10      0.00
  -59   54    1      2.40      0.00
  -56   54    1     -1.03      0.00
  -53   54    1     -0.19      0.00
  -50   54    1     -1.85      0.00
  -47   54    1      0.92      0.00
  -44   54    1     -1.95      0.00
  -41   54    1      3.23      0.00
  -38   54    1     -3.98      0.00
  -35   54    1      3.22      0.00
  -32   54    1     -2.21      0.00
  -29   54    1     -0.23      0.00
  -26   54    1      0.04      0.00
  -23   54    1     -1.33      0.00
  -20   54    1     -0.54      0.00
  -17   54    1      0.43      0.00
  -14   54    1     -3.22      0.00
  -11   54    1      3.61      0.00
   -8   54    1     -0.47      0.00
   -5   54    1      5.14      0.00
   -2   54    1     -1.38      0.00
    1   54    1      1.52      0.00
    4   54    1     -0.44      0.00
    7   54    1      1.50      0.00
   10   54    1     -3.06      0.00
   13   54    1      0.56      0.00
   16   54    1     -1.19      0.00
  -70   55    1     -3.38      0.00
  -67   55    1      0.14      0.00
  -64   55    1     -2.81      0.00
  -61   55    1      2.23      0.00
  -58   55    1      1.03      0.00
  -55   55    1      0.62      0.00
  -52   55    1      0.26      0.00
  -49   55    1      1.65      0.00
  -46   55    1      0.87      0.00
  -43   55    1      2.81      0.00
  -40   55    1     -2.81      0.00
  -37   55    1      2.18      0.00
  -34   55    1     -1.69      0.00
  -31   55    1      2.46      0.00
  -28   55    1     -0.58      0.00
  -25   55    1     -0.12      0.00
  -22   55    1      0.81      0.00
  -19   55    1     -1.70      0.00
  -16   55    1      1.48      0.00
  -13   55    1     -2.55      0.00
  -10   55    1      3.67      0.00
   -7   55    1      0.29      0.00
   -4   55    1      0.71      0.00
   -1   55    1     -0.74      0.00
    2   55    1     -1.30      0.00
    5   55    1      2.09      0.00
    8   55    1     -0.85      0.00
   11   55    1     -0.56      0.00
   14   55    1     -0.01      0.00
   17   55    1      1.70      0.00
  -72   56    1     -3.10      0.00
  -69   56    1     -1.37      0.00
  -66   56    1     -0.39      0.00
  -63   56    1      0.45      0.00
  -60   56    1      2.61      0.00
  -57   56    1      0.87      0.00
  -54   56    1      2.45      0.00
  -51   56    1      0.77      0.00
  -48   56    1      3.62      0.00
  -45   56    1      0.37      0.00
  -42   56    1      0.84      0.00
  -39   56    1     -2.89      0.00
  -36   56    1      0.79      0.00
  -33   56    1      1.21      0.00
  -30   56    1     -0.60      0.00
  -27   56    1      1.54      0.00
  -24   56    1     -0.94      0.00
  -21   56    1      0.76      0.00
  -18   56    1      1.33      0.00
  -15   56    1     -2.78      0.00
  -12   56    1      2.47      0.00
   -9   56    1     -1.21      0.00
   -6   56    1      1.63      0.00
   -3   56    1     -1.49      0.00
    0   56    1     -1.29      0.00
    3   56    1      1.56      0.00
    6   56    1      1.51      0.00
    9   56    1     -1.11      0.00
   12   56    1      0.49      0.00
   15   56    1      0.96      0.00
  -71   57    1     -2.71      0.00
  -68   57    1      0.30      0.00
  -65   57    1      0.23      0.00
  -62   57    1      1.34      0.00
  -59   57    1      1.09      0.00
  -56   57    1      2.31      0.00
  -53   57    1      0.95      0.00
  -50   57    1      2.61      0.00
  -47   57    1      0.14      0.00
  -44   57    1      1.46      0.00
  -41   57    1     -4.87      0.00
  -38   57    1      0.24      0.00
  -35   57    1     -1.75      0.00
  -32   57    1      0.31      0.00
  -29   57    1      0.38      0.00
  -26   57    1     -1.40      0.00
  -23   57    1      3.12      0.00
  -20   57    1     -0.34      0.00
  -17   57    1      0.39      0.00
  -14   57    1     -1.31      0.00
  -11   57    1     -0.55      0.00
   -8   57    1      1.29      0.00
   -5   57    1     -0.72      0.00
   -2   57    1     -0.20      0.00
    1   57    1      0.28      0.00
    4   57    1      2.37      0.00
    7   57    1      0.23      0.00
   10   57    1     -1.33      0.00
   13   57    1      0.42      0.00
  -70   58    1     -1.13      0.00
  -67   58    1     -0.37      0.00
  -64   58    1      0.78      0.00
  -61   58    1     -0.69      0.00
  -58   58    1      1.61      0.00
  -55   58    1      1.63      0.00
  -52   58    1     -0.10      0.00
  -49   58    1      1.44      0.00
  -46   58    1     -0.04      0.00
  -43   58    1     -2.93      0.00
  -40   58    1     -2.08      0.00
  -37   58    1     -4.69      0.00
  -34   58    1      1.86      0.00
  -31   58    1     -3.19      0.00
  -28   58    1      1.81      0.00
  -25   58    1      1.27      0.00
  -22   58    1      1.85      0.00
  -19   58    1      0.63      0.00
  -16   58    1     -1.64      0.00
  -13   58    1     -0.99      0.00
  -10   58    1      1.01      0.00
   -7   58    1      0.54      0.00
   -4   58    1      1.53      0.00
   -1   58    1     -1.89      0.00
    2   58    1      3.44      0.00
    5   58    1     -0.61      0.00
    8   58    1     -0.77      0.00
   11   58    1     -2.18      0.00
  -69   59    1     -2.60      0.00
  -66   59    1      1.19      0.00
  -63   59    1     -1.49      0.00
  -60   59    1     -0.06      0.00
  -57   59    1      2.74      0.00
  -54   59    1     -1.38      0.00
  -51   59    1      1.69      0.00
  -48   59    1     -0.03      0.00
  -45   59    1     -0.03      0.00
  -42   59    1     -3.58      0.00
  -39   59    1     -3.54      0.00
  -36   59    1     -1.65      0.00
  -33   59    1     -0.23      0.00
  -30   59    1      0.88      0.00
  -27   59    1      1.35      0.00
  -24   59    1      3.04      0.00
  -21   59    1      1.06      0.00
  -18   59    1     -2.28      0.00
  -15   59    1      1.43      0.00
  -12   59    1     -2.38      0.00
   -9   59    1      4.56      0.00
   -6   59    1     -0.36      0.00
   -3   59    1     -0.14      0.00
    0   59    1      0.19      0.00
    3   59    1      0.54      0.00
    6   59    1     -1.23      0.00
    9   59    1     -2.62      0.00
  -68   60    1     -1.81      0.00
  -65   60    1      2.21      0.00
  -62   60    1     -2.47      0.00
  -59   60    1      2.86      0.00
  -56   60    1      0.61      0.00
  -53   60    1     -0.18      0.00
  -50   60    1      1.89      0.00
  -47   60    1      2.20      0.00
  -44   60    1     -3.12      0.00
  -41   60    1      0.07      0.00
  -38   60    1     -5.96      0.00
  -35   60    1      3.99      0.00
  -32   60    1     -0.25      0.00
  -29   60    1      0.91      0.00
  -26   60    1      3.32      0.00
  -23   60    1      0.09      0.00
  -20   60    1     -0.90      0.00
  -17   60    1      0.85      0.00
  -14   60    1     -0.95      0.00
  -11   60    1      3.19      0.00
   -8   60    1      0.67      0.00
   -5   60    1      0.06      0.00
   -2   60    1     -2.56      0.00
    1   60    1      1.26      0.00
    4   60    1     -1.49      0.00
    7   60    1     -1.43      0.00
  -67   61    1      2.72      0.00
  -64   61    1      0.07      0.00
  -61   61    1     -0.74      0.00
  -58   61    1      4.12      0.00
  -55   61    1     -1.90      0.00
  -52   61    1      2.91      0.00
  -49   61    1      3.07      0.00
  -46   61    1      0.08      0.00
  -43   61    1      0.18      0.00
  -40   61    1     -3.54      0.00
  -37   61    1      1.19      0.00
  -34   61    1      1.82      0.00
  -31   61    1     -0.06      0.00
  -28   61    1      0.00      0.00
  -25   61    1      0.18      0.00
  -22   61    1     -0.04      0.00
  -19   61    1     -1.74      0.00
  -16   61    1      3.47      0.00
  -13   61    1     -0.86      0.00
  -10   61    1      2.99      0.00
   -7   61    1     -1.22      0.00
   -4   61    1     -2.72      0.00
   -1   61    1      0.04      0.00
    2   61    1     -0.27      0.00
    5   61    1     -0.60      0.00
    8   61    1     -1.39      0.00
  -66   62    1      3.08      0.00
  -63   62    1     -2.02      0.00
  -60   62    1      2.08      0.00
  -57   62    1      0.89      0.00
  -54   62    1      0.35      0.00
  -51   62    1      3.12      0.00
  -48   62    1      3.50      0.00
  -45   62    1     -1.94      0.00
  -42   62    1      0.92      0.00
  -39   62    1     -3.63      0.00
  -36   62    1      2.13      0.00
  -33   62    1      0.03      0.00
  -30   62    1     -4.33      0.00
  -27   62    1     -0.12      0.00
  -24   62    1     -0.87      0.00
  -21   62    1     -1.71      0.00
  -18   62    1      3.41      0.00
  -15   62    1     -0.06      0.00
  -12   62    1      1.72      0.00
   -9   62    1     -0.28      0.00
   -6   62    1     -2.66      0.00
   -3   62    1     -0.43      0.00
    0   62    1      0.00      0.00
    3   62    1      1.02      0.00
    6   62    1     -1.12      0.00
  -65   63    1      0.37      0.00
  -62   63    1     -2.34      0.00
  -59   63    1      3.18      0.00
  -56   63    1     -1.33      0.00
  -53   63    1      1.85      0.00
  -50   63    1      4.02      0.00
  -47   63    1     -1.18      0.00
  -44   63    1      0.30      0.00
  -41   63    1     -4.38      0.00
  -38   63    1     -0.54      0.00
  -35   63    1     -1.24      0.00
  -32   63    1     -3.28      0.00
  -29   63    1     -3.44      0.00
  -26   63    1     -1.15      0.00
  -23   63    1     -0.10      0.00
  -20   63    1      0.73      0.00
  -17   63    1      2.07      0.00
  -14   63    1      1.43      0.00
  -11   63    1     -0.64      0.00
   -8   63    1      0.15      0.00
   -5   63    1     -2.39      0.00
   -2   63    1      1.89      0.00
    1   63    1     -0.16      0.00
    4   63    1      0.65      0.00
  -64   64    1     -0.89      0.00
  -61   64    1     -0.08      0.00
  -58   64    1      1.05      0.00
  -55   64    1     -0.11      0.00
  -52   64    1      2.13      0.00
  -49   64    1      1.80      0.00
  -46   64    1     -2.64      0.00
  -43   64    1     -3.16      0.00
  -40   64    1     -3.25      0.00
  -37   64    1     -2.10      0.00
  -34   64    1     -0.68      0.00
  -31   64    1     -3.55      0.00
  -28   64    1     -2.21      0.00
  -25   64    1      1.40      0.00
  -22   64    1     -1.21      0.00
  -19   64    1      3.31      0.00
  -16   64    1      1.03      0.00
  -13   64    1      1.04      0.00
  -10   64    1      0.75      0.00
   -7   64    1     -1.62      0.00
   -4   64    1      1.60      0.00
   -1   64    1     -0.85      0.00
    2   64    1      0.98      0.00
  -63   65    1     -0.49      0.00
  -60   65    1      1.17      0.00
  -57   65    1      0.73      0.00
  -54   65    1     -0.10      0.00
  -51   65    1      3.34      0.00
  -48   65    1     -2.56      0.00
  -45   65    1     -2.76      0.00
  -42   65    1     -4.33      0.00
  -39   65    1     -0.80      0.00
  -36   65    1      0.59      0.00
  -33   65    1     -0.37      0.00
  -30   65    1     -0.94      0.00
  -27   65    1     -0.89      0.00
  -24   65    1      0.26      0.00
  -21   65    1      2.25      0.00
  -18   65    1      0.46      0.00
  -15   65    1      4.06      0.00
  -12   65    1     -0.88      0.00
   -9   65    1      1.36      0.00
   -6   65    1     -1.23      0.00
   -3   65    1      0.52      0.00
    0   65    1     -1.30      0.00
  -62   66    1      0.42      0.00
  -59   66    1      1.05      0.00
  -56   66    1      0.92      0.00
  -53   66    1      1.45      0.00
  -50   66    1      0.71      0.00
  -47   66    1     -2.42      0.00
  -44   66    1     -4.18      0.00
  -41   66    1      1.03      0.00
  -38   66    1      1.38      0.00
  -35   66    1      2.90      0.00
  -32   66    1      0.97      0.00
  -29   66    1     -2.44      0.00
  -26   66    1      0.37      0.00
  -23   66    1      0.60      0.00
  -20   66    1      1.70      0.00
  -17   66    1      3.06      0.00
  -14   66    1      0.82      0.00
  -11   66    1      0.71      0.00
   -8   66    1     -1.30      0.00
   -5   66    1     -0.23      0.00
   -2   66    1     -1.56      0.00
  -61   67    1     -0.58      0.00
  -58   67    1      2.69      0.00
  -55   67    1     -0.19      0.00
  -52   67    1      2.86      0.00
  -49   67    1     -1.09      0.00
  -46   67    1     -2.80      0.00
  -43   67    1      0.49      0.00
  -40   67    1      2.49      0.00
  -37   67    1      4.10      0.00
  -34   67    1      1.08      0.00
  -31   67    1     -1.00      0.00
  -28   67    1     -1.88      0.00
  -25   67    1     -0.82      0.00
  -22   67    1      3.57      0.00
  -19   67    1      0.23      0.00
  -16   67    1      3.09      0.00
  -13   67    1     -0.86      0.00
  -10   67    1     -0.92      0.00
   -7   67    1     -0.47      0.00
   -4   67    1     -1.68      0.00
  -60   68    1     -0.06      0.00
  -57   68    1      2.06      0.00
  -54   68    1      1.05      0.00
  -51   68    1      1.12      0.00
  -48   68    1     -1.11      0.00
  -45   68    1     -1.93      0.00
  -42   68    1      2.88      0.00
  -39   68    1      2.23      0.00
  -36   68    1      1.40      0.00
  -33   68    1     -0.93      0.00
  -30   68    1     -2.28      0.00
  -27   68    1     -1.90      0.00
  -24   68    1      3.11      0.00
  -21   68    1      0.23      0.00
  -18   68    1      2.81      0.00
  -15   68    1     -1.41      0.00
  -12   68    1     -0.32      0.00
   -9   68    1     -0.72      0.00
   -6   68    1     -0.81      0.00
  -59   69    1      2.15      0.00
  -56   69    1      0.29      0.00
  -53   69    1      1.24      0.00
  -50   69    1      0.34      0.00
  -47   69    1     -3.38      0.00
  -44   69    1      0.77      0.00
  -41   69    1      0.29      0.00
  -38   69    1      0.67      0.00
  -35   69    1     -0.45      0.00
  -32   69    1     -2.85      0.00
  -29   69    1      0.26      0.00
  -26   69    1     -0.83      0.00
  -23   69    1      3.38      0.00
  -20   69    1      0.48      0.00
  -17   69    1     -0.37      0.00
  -14   69    1      0.08      0.00
  -11   69    1     -1.23      0.00
   -8   69    1      1.29      0.00
  -58   70    1      1.49      0.00
  -55   70    1      0.00      0.00
  -52   70    1      0.58      0.00
  -49   70    1     -2.33      0.00
  -46   70    1     -2.38      0.00
  -43   70    1     -0.77      0.00
  -40   70    1      0.03      0.00
  -37   70    1     -0.24      0.00
  -34   70    1     -1.23      0.00
  -31   70    1      0.40      0.00
  -28   70    1     -0.90      0.00
  -25   70    1      3.15      0.00
  -22   70    1     -0.29      0.00
  -19   70    1      1.81      0.00
  -16   70    1     -1.37      0.00
  -13   70    1      0.63      0.00
  -57   71    1      0.63      0.00
  -54   71    1     -0.83      0.00
  -51   71    1      0.33      0.00
  -48   71    1     -4.03      0.00
  -45   71    1     -0.98      0.00
  -42   71    1      0.09      0.00
  -39   71    1     -0.19      0.00
  -36   71    1      1.81      0.00
  -33   71    1     -1.50      0.00
  -30   71    1      1.82      0.00
  -27   71    1      0.46      0.00
  -24   71    1      0.69      0.00
  -21   71    1      2.36      0.00
  -18   71    1     -1.21      0.00
  -15   71    1      1.48      0.00
  -56   72    1     -0.21      0.00
  -53   72    1      0.43      0.00
  -50   72    1     -1.91      0.00
  -47   72    1     -1.01      0.00
  -44   72    1     -0.32      0.00
  -41   72    1      1.88      0.00
  -38   72    1      1.30      0.00
  -35   72    1      0.12      0.00
  -32   72    1      0.78      0.00
  -29   72    1      0.00      0.00
  -26   72    1      1.52      0.00
  -23   72    1      0.47      0.00
  -20   72    1      1.53      0.00
  -17   72    1      0.14      0.00
  -52   73    1      1.05      0.00
  -49   73    1     -0.90      0.00
  -46   73    1     -0.36      0.00
  -43   73    1      2.74      0.00
  -40   73    1      0.46      0.00
  -37   73    1      1.38      0.00
  -34   73    1     -0.42      0.00
  -31   73    1     -0.64      0.00
  -28   73    1      2.53      0.00
  -25   73    1     -1.44      0.00
  -22   73    1      3.07      0.00
  -48   74    1      0.14      0.00
  -45   74    1      0.78      0.00
  -42   74    1      1.35      0.00
  -39   74    1      0.69      0.00
  -36   74    1     -0.74      0.00
  -33   74    1      0.04      0.00
  -30   74    1      0.57      0.00
  -27   74    1      0.82      0.00
  -24   74    1      0.69      0.00
  -44   75    1      2.08      0.00
  -41   75    1     -0.14      0.00
  -38   75    1     -0.43      0.00
  -35   75    1      1.21      0.00
  -32   75    1     -1.50      0.00
    0    1    2   -332.06      0.00
   -2    2    2    -94.73      0.00
    1    2    2    105.52      0.00
   -4    3    2    219.98      0.00
   -1    3    2     14.26      0.00
    2    3    2    233.17      0.00
   -6    4    2    275.80      0.00
   -3    4    2     14.82      0.00
    0    4    2    103.89      0.00
    3    4    2    142.94      0.00
   -8    5    2    230.65      0.00
   -5    5    2    -44.03      0.00
   -2    5    2     45.52      0.00
    1    5    2    -83.10      0.00
    4    5    2    140.36      0.00
   -7    6    2     35.15      0.00
   -4    6    2   -169.44      0.00
   -1    6    2    -34.53      0.00
    2    6    2    -47.28      0.00
  -12    7    2    -95.43      0.00
   -9    7    2     88.88      0.00
   -6    7    2   -264.11      0.00
   -3    7    2     24.57      0.00
    0    7    2   -139.44      0.00
    3    7    2    117.78      0.00
    6    7    2     21.56      0.00
  -14    8    2    -44.15      0.00
  -11    8    2    -35.65      0.00
   -8    8    2    -75.08      0.00
   -5    8    2    -79.85      0.00
   -2    8    2     -6.72      0.00
    1    8    2     -4.24      0.00
    4    8    2     84.50      0.00
    7    8    2     -8.89      0.00
  -16    9    2     11.66      0.00
  -13    9    2    -67.81      0.00
  -10    9    2     61.85      0.00
   -7    9    2   -103.17      0.00
   -4    9    2     96.58      0.00
   -1    9    2    -68.77      0.00
    2    9    2     32.25      0.00
    5    9    2     11.11      0.00
    8    9    2    -69.10      0.00
  -18   10    2    -14.44      0.00
  -15   10    2     27.82      0.00
  -12   10    2     72.49      0.00
   -9   10    2    -42.03      0.00
   -6   10    2    117.92      0.00
   -3   10    2    -70.66      0.00
    0   10    2    -22.44      0.00
    3   10    2    -43.69      0.00
    6   10    2    -23.16      0.00
    9   10    2    -75.96      0.00
  -20   11    2    -10.18      0.00
  -17   11    2     71.15      0.00
  -14   11    2     65.70      0.00
  -11   11    2     39.86      0.00
   -8   11    2     25.89      0.00
   -5   11    2     38.89      0.00
   -2   11    2   -104.67      0.00
    1   11    2    -57.59      0.00
    4   11    2     -7.79      0.00
    7   11    2    -50.46      0.00
   10   11    2    -12.50      0.00
  -22   12    2     26.58      0.00
  -19   12    2     49.77      0.00
  -16   12    2     50.46      0.00
  -13   12    2    104.63      0.00
  -10   12    2    -85.30      0.00
   -7   12    2    138.89      0.00
   -4   12    2   -128.99      0.00
   -1   12    2    -26.97      0.00
    2   12    2    -33.83      0.00
    5   12    2     27.81      0.00
    8   12    2    -36.46      0.00
   11   12    2     23.68      0.00
  -24   13    2     22.55      0.00
  -21   13    2     28.57      0.00
  -18   13    2     41.08      0.00
  -15   13    2     67.33      0.00
  -12   13    2    -42.21      0.00
   -9   13    2     56.73      0.00
   -6   13    2      0.85      0.00
   -3   13    2    -35.05      0.00
    0   13    2    -20.45      0.00
    3   13    2     50.82      0.00
    6   13    2      2.78      0.00
    9   13    2     -8.95      0.00
   12   13    2      6.71      0.00
  -26   14    2     -7.30      0.00
  -23   14    2     12.74      0.00
  -20   14    2     37.19      0.00
  -17   14    2     -6.40      0.00
  -14   14    2     43.41      0.00
  -11   14    2    -50.91      0.00
   -8   14    2    111.92      0.00
   -5   14    2    -27.57      0.00
   -2   14    2     12.46      0.00
    1   14    2     22.61      0.00
    4   14    2     42.48      0.00
    7   14    2    -12.25      0.00
   10   14    2     -3.54      0.00
   13   14    2     -2.76      0.00
  -28   15    2    -10.44      0.00
  -25   15    2     -9.79      0.00
  -22   15    2     17.37      0.00
  -19   15    2    -17.43      0.00
  -16   15    2     31.96      0.00
  -13   15    2    -50.71      0.00
  -10   15    2    112.10      0.00
   -7   15    2     -7.05      0.00
   -4   15    2     52.96      0.00
   -1   15    2    -26.71      0.00
    2   15    2     49.06      0.00
    5   15    2      7.17      0.00
    8   15    2    -10.63      0.00
   11   15    2     -2.04      0.00
   14   15    2      9.45      0.00
  -30   16    2     -5.53      0.00
  -27   16    2    -15.41      0.00
  -24   16    2    -17.37      0.00
  -21   16    2     10.21      0.00
  -18   16    2    -23.88      0.00
  -15   16    2     -1.80      0.00
  -12   16    2     41.03      0.00
   -9   16    2     42.17      0.00
   -6   16    2     22.45      0.00
   -3   16    2     -6.19      0.00
    0   16    2     -1.82      0.00
    3   16    2     28.50      0.00
    6   16    2      4.35      0.00
    9   16    2     -8.35      0.00
   12   16    2     15.60      0.00
   15   16    2      3.70      0.00
  -32   17    2     -6.75      0.00
  -29   17    2    -11.89      0.00
  -26   17    2    -27.25      0.00
  -23   17    2      5.09      0.00
  -20   17    2    -31.53      0.00
  -17   17    2     16.55      0.00
  -14   17    2    -31.97      0.00
  -11   17    2    102.24      0.00
   -8   17    2    -54.05      0.00
   -5   17    2     50.48      0.00
   -2   17    2    -44.52      0.00
    1   17    2     22.98      0.00
    4   17    2     26.16      0.00
    7   17    2      1.75      0.00
   10   17    2      0.15      0.00
   13   17    2     21.78      0.00
   16   17    2     -5.25      0.00
  -34   18    2     -1.96      0.00
  -31   18    2    -16.74      0.00
  -28   18    2     -8.46      0.00
  -25   18    2    -24.22      0.00
  -22   18    2      3.47      0.00
  -19   18    2     -9.42      0.00
  -16   18    2    -28.13      0.00
  -13   18    2     66.89      0.00
  -10   18    2    -25.30      0.00
   -7   18    2     15.25      0.00
   -4   18    2     -3.24      0.00
   -1   18    2    -11.00      0.00
    2   18    2     34.03      0.00
    5   18    2     22.02      0.00
    8   18    2     -9.64      0.00
   11   18    2     17.47      0.00
   14   18    2      3.23      0.00
   17   18    2     -1.30      0.00
  -36   19    2     -2.17      0.00
  -33   19    2     -9.09      0.00
  -30   19    2     -7.87      0.00
  -27   19    2    -13.19      0.00
  -24   19    2      7.31      0.00
  -21   19    2    -12.25      0.00
  -18   19    2      0.50      0.00
  -15   19    2     -3.96      0.00
  -12   19    2     44.27      0.00
   -9   19    2    -32.28      0.00
   -6   19    2     27.44      0.00
   -3   19    2     -2.25      0.00
    0   19    2      5.32      0.00
    3   19    2     38.49      0.00
    6   19    2     -0.27      0.00
    9   19    2     -7.85      0.00
   12   19    2     17.73      0.00
   15   19    2     -6.59      0.00
   18   19    2      0.13      0.00
  -38   20    2     -1.62      0.00
  -35   20    2     -0.72      0.00
  -32   20    2    -10.31      0.00
  -29   20    2     10.50      0.00
  -26   20    2     -2.23      0.00
  -23   20    2      6.54      0.00
  -20   20    2      5.60      0.00
  -17   20    2    -26.65      0.00
  -14   20    2     57.19      0.00
  -11   20    2    -31.98      0.00
   -8   20    2     28.71      0.00
   -5   20    2      6.73      0.00
   -2   20    2      3.42      0.00
    1   20    2     15.96      0.00
    4   20    2     20.61      0.00
    7   20    2    -20.03      0.00
   10   20    2      7.22      0.00
   13   20    2      2.05      0.00
   16   20    2     -5.66      0.00
   19   20    2      2.09      0.00
  -40   21    2      3.23      0.00
  -37   21    2     -1.57      0.00
  -34   21    2      2.34      0.00
  -31   21    2      9.08      0.00
  -28   21    2     10.33      0.00
  -25   21    2      6.70      0.00
  -22   21    2      4.30      0.00
  -19   21    2    -19.57      0.00
  -16   21    2     30.98      0.00
  -13   21    2    -13.86      0.00
  -10   21    2     23.95      0.00
   -7   21    2     -1.92      0.00
   -4   21    2     20.42      0.00
   -1   21    2     -8.94      0.00
    2   21    2     18.91      0.00
    5   21    2     -5.59      0.00
    8   21    2    -16.02      0.00
   11   21    2      7.36      0.00
   14   21    2     -6.04      0.00
   17   21    2     -4.59      0.00
   20   21    2      0.61      0.00
  -42   22    2      2.12      0.00
  -39   22    2      4.60      0.00
  -36   22    2      5.02      0.00
  -33   22    2      7.86      0.00
  -30   22    2     13.23      0.00
  -27   22    2      6.77      0.00
  -24   22    2    -10.38      0.00
  -21   22    2      4.74      0.00
  -18   22    2    -20.05      0.00
  -15   22    2     34.32      0.00
  -12   22    2    -29.08      0.00
   -9   22    2     38.28      0.00
   -6   22    2    -13.47      0.00
   -3   22    2     13.91      0.00
    0   22    2    -12.20      0.00
    3   22    2     12.98      0.00
    6   22    2    -22.65      0.00
    9   22    2     -2.31      0.00
   12   22    2     -0.52      0.00
   15   22    2    -10.14      0.00
   18   22    2     -0.76      0.00
   21   22    2     -3.25      0.00
  -44   23    2      2.37      0.00
  -41   23    2      6.88      0.00
  -38   23    2      5.15      0.00
  -35   23    2      3.02      0.00
  -32   23    2      9.29      0.00
  -29   23    2     -0.33      0.00
  -26   23    2    -11.09      0.00
  -23   23    2      0.51      0.00
  -20   23    2    -25.67      0.00
  -17   23    2     38.60      0.00
  -14   23    2    -39.50      0.00
  -11   23    2     37.82      0.00
   -8   23    2    -11.15      0.00
   -5   23    2      3.45      0.00
   -2   23    2     -2.60      0.00
    1   23    2     -7.57      0.00
    4   23    2     -0.49      0.00
    7   23    2    -15.32      0.00
   10   23    2     -2.83      0.00
   13   23    2     -1.72      0.00
   16   23    2    -11.11      0.00
   19   23    2      0.57      0.00
   22   23    2     -1.70      0.00
  -46   24    2      2.37      0.00
  -43   24    2      3.68      0.00
  -40   24    2      4.41      0.00
  -37   24    2     -3.55      0.00
  -34   24    2      1.77      0.00
  -31   24    2     -7.79      0.00
  -28   24    2     -1.53      0.00
  -25   24    2    -20.50      0.00
  -22   24    2      9.37      0.00
  -19   24    2     -3.41      0.00
  -16   24    2     11.59      0.00
  -13   24    2    -17.82      0.00
  -10   24    2     27.44      0.00
   -7   24    2    -23.30      0.00
   -4   24    2     10.98      0.00
   -1   24    2    -17.46      0.00
    2   24    2      5.11      0.00
    5   24    2     -9.81      0.00
    8   24    2     -6.67      0.00
   11   24    2     -1.95      0.00
   14   24    2     -4.85      0.00
   17   24    2     -6.20      0.00
   20   24    2      1.17      0.00
   23   24    2     -1.31      0.00
  -48   25    2     -0.33      0.00
  -45   25    2      2.19      0.00
  -42   25    2     -3.52      0.00
  -39   25    2     -1.42      0.00
  -36   25    2    -12.54      0.00
  -33   25    2      1.06      0.00
  -30   25    2     -9.53      0.00
  -27   25    2     -5.78      0.00
  -24   25    2      6.01      0.00
  -21   25    2      0.78      0.00
  -18   25    2     19.66      0.00
  -15   25    2    -25.89      0.00
  -12   25    2     13.84      0.00
   -9   25    2     -3.14      0.00
   -6   25    2    -14.98      0.00
   -3   25    2      8.75      0.00
    0   25    2    -12.84      0.00
    3   25    2      4.76      0.00
    6   25    2     -3.45      0.00
    9   25    2    -10.64      0.00
   12   25    2      5.49      0.00
   15   25    2     -9.44      0.00
   18   25    2      1.07      0.00
   21   25    2     -0.83      0.00
   24   25    2      0.85      0.00
  -50   26    2     -0.54      0.00
  -47   26    2     -2.54      0.00
  -44   26    2     -4.34      0.00
  -41   26    2     -6.16      0.00
  -38   26    2     -8.91      0.00
  -35   26    2     -1.11      0.00
  -32   26    2     -3.96      0.00
  -29   26    2      5.70      0.00
  -26   26    2     -2.44      0.00
  -23   26    2     12.37      0.00
  -20   26    2     12.79      0.00
  -17   26    2    -21.94      0.00
  -14   26    2      0.47      0.00
  -11   26    2     -4.31      0.00
   -8   26    2     -6.76      0.00
   -5   26    2      1.75      0.00
   -2   26    2     -0.01      0.00
    1   26    2     -2.38      0.00
    4   26    2      5.09      0.00
    7   26    2     -8.42      0.00
   10   26    2     -4.05      0.00
   13   26    2      4.61      0.00
   16   26    2     -8.51      0.00
   19   26    2      5.45      0.00
   22   26    2     -3.96      0.00
   25   26    2      1.75      0.00
  -52   27    2     -3.02      0.00
  -49   27    2     -3.59      0.00
  -46   27    2     -2.30      0.00
  -43   27    2     -8.42      0.00
  -40   27    2     -0.90      0.00
  -37   27    2     -4.60      0.00
  -34   27    2      8.24      0.00
  -31   27    2      1.83      0.00
  -28   27    2      3.37      0.00
  -25   27    2      3.06      0.00
  -22   27    2     10.06      0.00
  -19   27    2    -15.14      0.00
  -16   27    2    -14.58      0.00
  -13   27    2     -4.16      0.00
  -10   27    2      0.51      0.00
   -7   27    2     -0.52      0.00
   -4   27    2      5.80      0.00
   -1   27    2      2.16      0.00
    2   27    2     -5.74      0.00
    5   27    2      8.22      0.00
    8   27    2    -16.50      0.00
   11   27    2      7.62      0.00
   14   27    2     -1.90      0.00
   17   27    2     -2.00      0.00
   20   27    2      2.19      0.00
   23   27    2     -1.51      0.00
   26   27    2     -1.32      0.00
  -54   28    2     -3.85      0.00
  -51   28    2     -1.74      0.00
  -48   28    2     -0.80      0.00
  -45   28    2     -2.21      0.00
  -42   28    2     -2.29      0.00
  -39   28    2      2.50      0.00
  -36   28    2      6.05      0.00
  -33   28    2      3.88      0.00
  -30   28    2     -0.59      0.00
  -27   28    2     -0.32      0.00
  -24   28    2     -7.62      0.00
  -21   28    2     10.51      0.00
  -18   28    2    -43.68      0.00
  -15   28    2     19.63      0.00
  -12   28    2    -16.54      0.00
   -9   28    2     16.92      0.00
   -6   28    2     -1.20      0.00
   -3   28    2      8.23      0.00
    0   28    2     -9.76      0.00
    3   28    2      5.91      0.00
    6   28    2     -6.02      0.00
    9   28    2     -5.66      0.00
   12   28    2      7.94      0.00
   15   28    2     -3.77      0.00
   18   28    2      1.65      0.00
   21   28    2      0.26      0.00
   24   28    2      0.11      0.00
   27   28    2      2.34      0.00
  -56   29    2     -0.20      0.00
  -53   29    2     -1.30      0.00
  -50   29    2      2.21      0.00
  -47   29    2      1.39      0.00
  -44   29    2     -0.53      0.00
  -41   29    2      0.96      0.00
  -38   29    2      5.60      0.00
  -35   29    2     -0.15      0.00
  -32   29    2     -0.46      0.00
  -29   29    2    -10.26      0.00
  -26   29    2     -4.61      0.00
  -23   29    2      2.94      0.00
  -20   29    2    -19.94      0.00
  -17   29    2     -3.14      0.00
  -14   29    2      8.37      0.00
  -11   29    2     -4.16      0.00
   -8   29    2     20.13      0.00
   -5   29    2    -13.91      0.00
   -2   29    2     11.69      0.00
    1   29    2    -16.44      0.00
    4   29    2     12.29      0.00
    7   29    2    -11.17      0.00
   10   29    2      2.98      0.00
   13   29    2      5.51      0.00
   16   29    2     -3.94      0.00
   19   29    2      3.25      0.00
   22   29    2      0.28      0.00
   25   29    2      3.75      0.00
   28   29    2      4.73      0.00
  -58   30    2     -0.08      0.00
  -55   30    2      1.68      0.00
  -52   30    2      0.12      0.00
  -49   30    2      4.70      0.00
  -46   30    2     -1.17      0.00
  -43   30    2     -1.40      0.00
  -40   30    2      0.07      0.00
  -37   30    2      0.61      0.00
  -34   30    2     -4.93      0.00
  -31   30    2     -9.14      0.00
  -28   30    2     -0.98      0.00
  -25   30    2     -5.96      0.00
  -22   30    2      9.76      0.00
  -19   30    2    -22.93      0.00
  -16   30    2     22.00      0.00
  -13   30    2     -9.91      0.00
  -10   30    2     11.55      0.00
   -7   30    2     -4.63      0.00
   -4   30    2      0.33      0.00
   -1   30    2     -6.26      0.00
    2   30    2      3.84      0.00
    5   30    2     -0.40      0.00
    8   30    2     -2.26      0.00
   11   30    2      1.80      0.00
   14   30    2      5.35      0.00
   17   30    2     -6.09      0.00
   20   30    2      6.32      0.00
   23   30    2     -0.78      0.00
   26   30    2      8.36      0.00
   29   30    2      0.54      0.00
  -60   31    2     -0.27      0.00
  -57   31    2     -0.25      0.00
  -54   31    2      0.77      0.00
  -51   31    2      1.80      0.00
  -48   31    2     -1.53      0.00
  -45   31    2     -2.00      0.00
  -42   31    2     -7.21      0.00
  -39   31    2      3.80      0.00
  -36   31    2     -9.28      0.00
  -33   31    2      1.51      0.00
  -30   31    2     -7.53      0.00
  -27   31    2      7.15      0.00
  -24   31    2      5.16      0.00
  -21   31    2     -6.44      0.00
  -18   31    2      1.03      0.00
  -15   31    2      6.68      0.00
  -12   31    2    -15.40      0.00
   -9   31    2     14.92      0.00
   -6   31    2    -18.28      0.00
   -3   31    2      9.85      0.00
    0   31    2     -5.12      0.00
    3   31    2      4.38      0.00
    6   31    2      0.10      0.00
    9   31    2     -4.05      0.00
   12   31    2      6.05      0.00
   15   31    2     -2.07      0.00
   18   31    2     -1.76      0.00
   21   31    2      2.74      0.00
   24   31    2      3.07      0.00
   27   31    2      3.19      0.00
   30   31    2     -0.26      0.00
  -62   32    2      0.01      0.00
  -59   32    2     -4.30      0.00
  -56   32    2      3.08      0.00
  -53   32    2     -3.80      0.00
  -50   32    2      0.77      0.00
  -47   32    2     -5.09      0.00
  -44   32    2     -4.02      0.00
  -41   32    2     -3.45      0.00
  -38   32    2      1.61      0.00
  -35   32    2     -3.21      0.00
  -32   32    2      1.97      0.00
  -29   32    2      4.72      0.00
  -26   32    2      7.15      0.00
  -23   32    2     -3.28      0.00
  -20   32    2     -3.55      0.00
  -17   32    2     -2.15      0.00
  -14   32    2     -8.47      0.00
  -11   32    2     -2.07      0.00
   -8   32    2     -3.04      0.00
   -5   32    2      1.06      0.00
   -2   32    2     -0.21      0.00
    1   32    2      4.96      0.00
    4   32    2     -4.38      0.00
    7   32    2      3.49      0.00
   10   32    2     -6.41      0.00
   13   32    2      8.91      0.00
   16   32    2     -9.47      0.00
   19   32    2      2.93      0.00
   22   32    2     -0.42      0.00
   25   32    2      3.61      0.00
   28   32    2     -1.64      0.00
   31   32    2     -1.84      0.00
  -64   33    2     -4.34      0.00
  -61   33    2      0.17      0.00
  -58   33    2     -2.22      0.00
  -55   33    2      0.20      0.00
  -52   33    2     -2.04      0.00
  -49   33    2     -2.80      0.00
  -46   33    2     -1.19      0.00
  -43   33    2     -4.95      0.00
  -40   33    2      5.14      0.00
  -37   33    2     -3.05      0.00
  -34   33    2      5.01      0.00
  -31   33    2      2.18      0.00
  -28   33    2      5.51      0.00
  -25   33    2     -0.51      0.00
  -22   33    2    -11.11      0.00
  -19   33    2     -1.33      0.00
  -16   33    2     -8.89      0.00
  -13   33    2     -6.82      0.00
  -10   33    2      1.75      0.00
   -7   33    2      0.81      0.00
   -4   33    2     -3.27      0.00
   -1   33    2      9.21      0.00
    2   33    2     -9.05      0.00
    5   33    2      4.42      0.00
    8   33    2     -3.84      0.00
   11   33    2      1.46      0.00
   14   33    2      1.14      0.00
   17   33    2     -6.52      0.00
   20   33    2      2.15      0.00
   23   33    2      1.54      0.00
   26   33    2     -0.34      0.00
   29   33    2      0.12      0.00
   32   33    2     -5.48      0.00
  -66   34    2     -4.42      0.00
  -63   34    2      2.31      0.00
  -60   34    2     -2.37      0.00
  -57   34    2      2.55      0.00
  -54   34    2     -1.58      0.00
  -51   34    2     -0.89      0.00
  -48   34    2      0.46      0.00
  -45   34    2     -0.87      0.00
  -42   34    2      0.69      0.00
  -39   34    2      2.44      0.00
  -36   34    2     -0.65      0.00
  -33   34    2      3.68      0.00
  -30   34    2      1.20      0.00
  -27   34    2      2.15      0.00
  -24   34    2    -14.97      0.00
  -21   34    2      1.98      0.00
  -18   34    2     -9.48      0.00
  -15   34    2     -4.44      0.00
  -12   34    2      3.21      0.00
   -9   34    2     -4.48      0.00
   -6   34    2      5.71      0.00
   -3   34    2     -6.37      0.00
    0   34    2      6.23      0.00
    3   34    2     -9.88      0.00
    6   34    2      6.55      0.00
    9   34    2     -4.26      0.00
   12   34    2      3.97      0.00
   15   34    2     -2.46      0.00
   18   34    2     -3.74      0.00
   21   34    2      5.63      0.00
   24   34    2     -0.14      0.00
   27   34    2      1.02      0.00
   30   34    2     -0.76      0.00
   33   34    2     -3.18      0.00
  -68   35    2      0.72      0.00
  -65   35    2     -0.42      0.00
  -62   35    2      3.19      0.00
  -59   35    2      0.64      0.00
  -56   35    2      0.92      0.00
  -53   35    2      0.37      0.00
  -50   35    2     -0.03      0.00
  -47   35    2      2.17      0.00
  -44   35    2     -0.33      0.00
  -41   35    2      1.03      0.00
  -38   35    2     -0.11      0.00
  -35   35    2     -0.79      0.00
  -32   35    2      4.99      0.00
  -29   35    2     -2.83      0.00
  -26   35    2     -3.34      0.00
  -23   35    2     -8.86      0.00
  -20   35    2      5.31      0.00
  -17   35    2    -10.78      0.00
  -14   35    2      8.80      0.00
  -11   35    2    -10.93      0.00
   -8   35    2     10.51      0.00
   -5   35    2    -15.34      0.00
   -2   35    2     10.38      0.00
    1   35    2     -9.80      0.00
    4   35    2      1.73      0.00
    7   35    2      2.08      0.00
   10   35    2     -0.37      0.00
   13   35    2      2.07      0.00
   16   35    2     -2.19      0.00
   19   35    2      1.21      0.00
   22   35    2      5.69      0.00
   25   35    2     -0.29      0.00
   28   35    2      1.98      0.00
   31   35    2     -1.67      0.00
   34   35    2     -0.30      0.00
  -70   36    2      1.10      0.00
  -67   36    2      1.37      0.00
  -64   36    2      2.09      0.00
  -61   36    2      1.63      0.00
  -58   36    2     -0.39      0.00
  -55   36    2      2.03      0.00
  -52   36    2     -2.70      0.00
  -49   36    2      3.97      0.00
  -46   36    2     -1.13      0.00
  -43   36    2      1.86      0.00
  -40   36    2     -2.70      0.00
  -37   36    2      2.27      0.00
  -34   36    2      0.19      0.00
  -31   36    2      4.74      0.00
  -28   36    2     -3.37      0.00
  -25   36    2     -5.87      0.00
  -22   36    2      4.00      0.00
  -19   36    2     -1.58      0.00
  -16   36    2     -4.59      0.00
  -13   36    2      5.00      0.00
  -10   36    2    -12.08      0.00
   -7   36    2      3.50      0.00
   -4   36    2     -8.81      0.00
   -1   36    2      3.28      0.00
    2   36    2     -5.15      0.00
    5   36    2      0.82      0.00
    8   36    2      4.16      0.00
   11   36    2     -3.75      0.00
   14   36    2      5.74      0.00
   17   36    2     -5.83      0.00
   20   36    2      8.31      0.00
   23   36    2      0.06      0.00
   26   36    2      1.81      0.00
   29   36    2      0.09      0.00
   32   36    2      0.89      0.00
   35   36    2      0.03      0.00
  -72   37    2      0.47      0.00
  -69   37    2      0.73      0.00
  -66   37    2      0.58      0.00
  -63   37    2     -1.09      0.00
  -60   37    2      1.78      0.00
  -57   37    2     -3.24      0.00
  -54   37    2      1.18      0.00
  -51   37    2     -1.19      0.00
  -48   37    2      1.94      0.00
  -45   37    2      1.67      0.00
  -42   37    2     -2.27      0.00
  -39   37    2      2.16      0.00
  -36   37    2     -0.05      0.00
  -33   37    2      5.92      0.00
  -30   37    2     -0.51      0.00
  -27   37    2     -3.86      0.00
  -24   37    2      0.13      0.00
  -21   37    2      3.44      0.00
  -18   37    2     -9.88      0.00
  -15   37    2      7.65      0.00
  -12   37    2    -17.45      0.00
   -9   37    2      5.44      0.00
   -6   37    2    -12.42      0.00
   -3   37    2      3.12      0.00
    0   37    2     -3.83      0.00
    3   37    2     -2.47      0.00
    6   37    2      1.57      0.00
    9   37    2      0.84      0.00
   12   37    2     -2.41      0.00
   15   37    2      2.04      0.00
   18   37    2     -2.51      0.00
   21   37    2      4.74      0.00
   24   37    2     -0.64      0.00
   27   37    2      0.67      0.00
   30   37    2      1.68      0.00
   33   37    2      0.89      0.00
   36   37    2      1.55      0.00
  -74   38    2      0.79      0.00
  -71   38    2     -3.07      0.00
  -68   38    2     -0.41      0.00
  -65   38    2     -2.70      0.00
  -62   38    2      0.83      0.00
  -59   38    2     -3.53      0.00
  -56   38    2      1.21      0.00
  -53   38    2     -3.16      0.00
  -50   38    2      3.25      0.00
  -47   38    2      0.18      0.00
  -44   38    2      2.60      0.00
  -41   38    2     -4.30      0.00
  -38   38    2      5.48      0.00
  -35   38    2     -2.00      0.00
  -32   38    2      6.19      0.00
  -29   38    2     -5.98      0.00
  -26   38    2     -0.58      0.00
  -23   38    2      0.49      0.00
  -20   38    2     -3.46      0.00
  -17   38    2     -5.26      0.00
  -14   38    2     -2.32      0.00
  -11   38    2     -9.27      0.00
   -8   38    2     -4.34      0.00
   -5   38    2     -0.39      0.00
   -2   38    2     -6.27      0.00
    1   38    2      2.02      0.00
    4   38    2     -6.91      0.00
    7   38    2      5.44      0.00
   10   38    2     -7.17      0.00
   13   38    2      2.79      0.00
   16   38    2     -5.09      0.00
   19   38    2      0.72      0.00
   22   38    2      0.68      0.00
   25   38    2     -0.33      0.00
   28   38    2      0.46      0.00
   31   38    2      3.31      0.00
   34   38    2     -0.90      0.00
   37   38    2      0.93      0.00
  -73   39    2     -3.07      0.00
  -70   39    2     -3.80      0.00
  -67   39    2      0.47      0.00
  -64   39    2     -3.69      0.00
  -61   39    2      3.22      0.00
  -58   39    2     -4.29      0.00
  -55   39    2      0.97      0.00
  -52   39    2     -0.34      0.00
  -49   39    2      0.95      0.00
  -46   39    2      2.83      0.00
  -43   39    2     -3.92      0.00
  -40   39    2      0.25      0.00
  -37   39    2      0.59      0.00
  -34   39    2      0.14      0.00
  -31   39    2      0.91      0.00
  -28   39    2     -5.80      0.00
  -25   39    2      1.89      0.00
  -22   39    2     -2.40      0.00
  -19   39    2     -8.26      0.00
  -16   39    2      2.87      0.00
  -13   39    2    -12.23      0.00
  -10   39    2     -1.40      0.00
   -7   39    2     -4.07      0.00
   -4   39    2     -2.36      0.00
   -1   39    2     -2.44      0.00
    2   39    2     -2.13      0.00
    5   39    2     -2.97      0.00
    8   39    2      0.67      0.00
   11   39    2     -5.51      0.00
   14   39    2     -0.72      0.00
   17   39    2     -3.89      0.00
   20   39    2     -0.84      0.00
   23   39    2      0.89      0.00
   26   39    2     -0.62      0.00
   29   39    2      1.19      0.00
   32   39    2      0.99      0.00
   35   39    2     -1.66      0.00
  -75   40    2     -1.68      0.00
  -72   40    2     -3.32      0.00
  -69   40    2     -0.33      0.00
  -66   40    2      0.25      0.00
  -63   40    2      1.98      0.00
  -60   40    2     -1.46      0.00
  -57   40    2     -0.62      0.00
  -54   40    2     -1.13      0.00
  -51   40    2      0.03      0.00
  -48   40    2      0.81      0.00
  -45   40    2     -1.01      0.00
  -42   40    2     -4.96      0.00
  -39   40    2      1.99      0.00
  -36   40    2     -1.57      0.00
  -33   40    2      1.46      0.00
  -30   40    2     -2.02      0.00
  -27   40    2     -1.20      0.00
  -24   40    2      0.15      0.00
  -21   40    2     -6.61      0.00
  -18   40    2      0.82      0.00
  -15   40    2     -7.58      0.00
  -12   40    2      1.14      0.00
   -9   40    2    -11.03      0.00
   -6   40    2      7.39      0.00
   -3   40    2     -9.92      0.00
    0   40    2      2.81      0.00
    3   40    2     -4.69      0.00
    6   40    2      0.14      0.00
    9   40    2     -2.93      0.00
   12   40    2     -3.16      0.00
   15   40    2     -1.10      0.00
   18   40    2     -4.88      0.00
   21   40    2      2.33      0.00
   24   40    2     -1.30      0.00
   27   40    2     -0.48      0.00
   30   40    2      0.31      0.00
   33   40    2     -1.26      0.00
  -74   41    2     -1.92      0.00
  -71   41    2     -0.45      0.00
  -68   41    2      3.46      0.00
  -65   41    2      0.00      0.00
  -62   41    2      1.71      0.00
  -59   41    2     -2.42      0.00
  -56   41    2     -2.63      0.00
  -53   41    2      0.51      0.00
  -50   41    2     -2.72      0.00
  -47   41    2      1.56      0.00
  -44   41    2     -4.48      0.00
  -41   41    2     -0.29      0.00
  -38   41    2      1.67      0.00
  -35   41    2      0.63      0.00
  -32   41    2      0.55      0.00
  -29   41    2      0.05      0.00
  -26   41    2     -1.15      0.00
  -23   41    2     -2.07      0.00
  -20   41    2     -4.36      0.00
  -17   41    2      0.73      0.00
  -14   41    2     -3.00      0.00
  -11   41    2     -4.43      0.00
   -8   41    2      0.55      0.00
   -5   41    2     -2.18      0.00
   -2   41    2     -2.74      0.00
    1   41    2     -0.11      0.00
    4   41    2     -1.59      0.00
    7   41    2     -0.87      0.00
   10   41    2     -0.56      0.00
   13   41    2     -3.72      0.00
   16   41    2      0.23      0.00
   19   41    2     -3.56      0.00
   22   41    2      1.67      0.00
   25   41    2     -1.53      0.00
   28   41    2     -1.90      0.00
   31   41    2      0.16      0.00
   34   41    2     -1.93      0.00
  -73   42    2      0.73      0.00
  -70   42    2      1.29      0.00
  -67   42    2      1.64      0.00
  -64   42    2      0.23      0.00
  -61   42    2     -2.00      0.00
  -58   42    2     -2.80      0.00
  -55   42    2     -0.44      0.00
  -52   42    2     -2.57      0.00
  -49   42    2      1.55      0.00
  -46   42    2     -1.62      0.00
  -43   42    2      0.51      0.00
  -40   42    2      1.14      0.00
  -37   42    2      3.90      0.00
  -34   42    2     -1.16      0.00
  -31   42    2      2.34      0.00
  -28   42    2     -1.67      0.00
  -25   42    2     -0.95      0.00
  -22   42    2     -5.96      0.00
  -19   42    2      4.76      0.00
  -16   42    2     -7.45      0.00
  -13   42    2      6.63      0.00
  -10   42    2    -10.42      0.00
   -7   42    2      5.34      0.00
   -4   42    2     -4.63      0.00
   -1   42    2     -1.79      0.00
    2   42    2      2.29      0.00
    5   42    2     -1.97      0.00
    8   42    2      2.10      0.00
   11   42    2     -3.28      0.00
   14   42    2      1.25      0.00
   17   42    2     -4.42      0.00
   20   42    2      1.07      0.00
   23   42    2     -1.37      0.00
   26   42    2     -1.27      0.00
   29   42    2     -1.38      0.00
   32   42    2      0.78      0.00
  -72   43    2      0.81      0.00
  -69   43    2      0.14      0.00
  -66   43    2      0.18      0.00
  -63   43    2     -2.63      0.00
  -60   43    2      0.76      0.00
  -57   43    2     -3.31      0.00
  -54   43    2      2.40      0.00
  -51   43    2     -2.21      0.00
  -48   43    2      3.24      0.00
  -45   43    2     -0.19      0.00
  -42   43    2      2.87      0.00
  -39   43    2      0.75      0.00
  -36   43    2      3.56      0.00
  -33   43    2     -3.59      0.00
  -30   43    2      3.95      0.00
  -27   43    2     -4.48      0.00
  -24   43    2     -2.22      0.00
  -21   43    2      0.40      0.00
  -18   43    2     -1.80      0.00
  -15   43    2      3.45      0.00
  -12   43    2     -5.29      0.00
   -9   43    2      0.32      0.00
   -6   43    2     -1.87      0.00
   -3   43    2     -1.40      0.00
    0   43    2     -0.11      0.00
    3   43    2      2.86      0.00
    6   43    2     -1.77      0.00
    9   43    2      2.83      0.00
   12   43    2     -4.51      0.00
   15   43    2      0.51      0.00
   18   43    2     -2.79      0.00
   21   43    2     -0.17      0.00
   24   43    2      0.12      0.00
   27   43    2     -1.18      0.00
   30   43    2      0.50      0.00
  -74   44    2     -1.10      0.00
  -71   44    2     -0.29      0.00
  -68   44    2     -1.05      0.00
  -65   44    2      0.68      0.00
  -62   44    2     -0.03      0.00
  -59   44    2      0.99      0.00
  -56   44    2      1.97      0.00
  -53   44    2     -1.43      0.00
  -50   44    2      3.00      0.00
  -47   44    2      0.04      0.00
  -44   44    2      3.03      0.00
  -41   44    2     -1.48      0.00
  -38   44    2      3.41      0.00
  -35   44    2     -2.06      0.00
  -32   44    2      1.95      0.00
  -29   44    2     -0.43      0.00
  -26   44    2     -1.67      0.00
  -23   44    2     -2.80      0.00
  -20   44    2      4.70      0.00
  -17   44    2     -4.06      0.00
  -14   44    2      4.45      0.00
  -11   44    2     -5.09      0.00
   -8   44    2     -0.85      0.00
   -5   44    2      1.83      0.00
   -2   44    2     -2.69      0.00
    1   44    2      3.80      0.00
    4   44    2      0.05      0.00
    7   44    2      0.45      0.00
   10   44    2     -2.58      0.00
   13   44    2     -1.55      0.00
   16   44    2     -2.09      0.00
   19   44    2     -0.40      0.00
   22   44    2      1.32      0.00
   25   44    2      0.12      0.00
   28   44    2      0.51      0.00
  -73   45    2     -0.43      0.00
  -70   45    2     -0.30      0.00
  -67   45    2      2.23      0.00
  -64   45    2      0.03      0.00
  -61   45    2      4.49      0.00
  -58   45    2      0.41      0.00
  -55   45    2      1.10      0.00
  -52   45    2     -1.06      0.00
  -49   45    2      1.44      0.00
  -46   45    2      0.30      0.00
  -43   45    2      0.67      0.00
  -40   45    2     -1.69      0.00
  -37   45    2      4.77      0.00
  -34   45    2     -1.27      0.00
  -31   45    2      4.46      0.00
  -28   45    2     -0.54      0.00
  -25   45    2     -2.54      0.00
  -22   45    2      4.46      0.00
  -19   45    2     -3.15      0.00
  -16   45    2      4.99      0.00
  -13   45    2     -3.09      0.00
  -10   45    2      0.53      0.00
   -7   45    2      0.92      0.00
   -4   45    2      1.13      0.00
   -1   45    2      0.93      0.00
    2   45    2      2.03      0.00
    5   45    2     -1.20      0.00
    8   45    2     -1.33      0.00
   11   45    2     -3.06      0.00
   14   45    2     -2.58      0.00
   17   45    2      1.81      0.00
   20   45    2     -0.12      0.00
   23   45    2      2.61      0.00
   26   45    2      0.88      0.00
   29   45    2      0.07      0.00
  -72   46    2      1.65      0.00
  -69   46    2      0.42      0.00
  -66   46    2      2.65      0.00
  -63   46    2      1.24      0.00
  -60   46    2      1.93      0.00
  -57   46    2      0.85      0.00
  -54   46    2     -3.36      0.00
  -51   46    2      0.90      0.00
  -48   46    2     -0.43      0.00
  -45   46    2      1.35      0.00
  -42   46    2     -1.33      0.00
  -39   46    2      4.75      0.00
  -36   46    2      2.87      0.00
  -33   46    2      4.65      0.00
  -30   46    2      1.14      0.00
  -27   46    2      0.56      0.00
  -24   46    2     -0.40      0.00
  -21   46    2      2.43      0.00
  -18   46    2      0.45      0.00
  -15   46    2      1.42      0.00
  -12   46    2      2.72      0.00
   -9   46    2     -0.67      0.00
   -6   46    2      4.83      0.00
   -3   46    2      0.37      0.00
    0   46    2      0.32      0.00
    3   46    2      0.80      0.00
    6   46    2     -2.43      0.00
    9   46    2     -2.82      0.00
   12   46    2     -2.14      0.00
   15   46    2      1.28      0.00
   18   46    2      1.10      0.00
   21   46    2      3.29      0.00
   24   46    2      0.08      0.00
   27   46    2      2.07      0.00
  -74   47    2     -0.31      0.00
  -71   47    2      1.01      0.00
  -68   47    2      0.30      0.00
  -65   47    2     -1.00      0.00
  -62   47    2      0.26      0.00
  -59   47    2      1.10      0.00
  -56   47    2     -3.46      0.00
  -53   47    2     -0.43      0.00
  -50   47    2     -0.02      0.00
  -47   47    2      2.43      0.00
  -44   47    2      0.39      0.00
  -41   47    2      2.87      0.00
  -38   47    2      5.19      0.00
  -35   47    2      4.92      0.00
  -32   47    2      0.63      0.00
  -29   47    2      2.32      0.00
  -26   47    2     -2.67      0.00
  -23   47    2      3.84      0.00
  -20   47    2     -1.62      0.00
  -17   47    2      3.84      0.00
  -14   47    2      1.92      0.00
  -11   47    2      2.17      0.00
   -8   47    2      3.92      0.00
   -5   47    2      0.31      0.00
   -2   47    2      1.26      0.00
    1   47    2     -1.54      0.00
    4   47    2      0.24      0.00
    7   47    2     -4.02      0.00
   10   47    2      0.35      0.00
   13   47    2     -1.99      0.00
   16   47    2      4.79      0.00
   19   47    2      0.84      0.00
   22   47    2      1.22      0.00
   25   47    2      1.67      0.00
  -73   48    2     -0.56      0.00
  -70   48    2     -2.26      0.00
  -67   48    2     -2.76      0.00
  -64   48    2     -2.03      0.00
  -61   48    2     -0.19      0.00
  -58   48    2      0.50      0.00
  -55   48    2     -3.12      0.00
  -52   48    2      1.75      0.00
  -49   48    2      2.54      0.00
  -46   48    2      2.05      0.00
  -43   48    2      0.27      0.00
  -40   48    2      4.40      0.00
  -37   48    2      1.75      0.00
  -34   48    2      2.89      0.00
  -31   48    2     -2.18      0.00
  -28   48    2      0.10      0.00
  -25   48    2      0.72      0.00
  -22   48    2     -0.97      0.00
  -19   48    2      3.41      0.00
  -16   48    2     -0.80      0.00
  -13   48    2      5.32      0.00
  -10   48    2      0.55      0.00
   -7   48    2      1.20      0.00
   -4   48    2      0.42      0.00
   -1   48    2     -2.38      0.00
    2   48    2      0.14      0.00
    5   48    2     -1.17      0.00
    8   48    2     -2.10      0.00
   11   48    2      0.37      0.00
   14   48    2      2.42      0.00
   17   48    2      1.26      0.00
   20   48    2      1.68      0.00
   23   48    2     -0.44      0.00
   26   48    2      2.44      0.00
  -72   49    2     -2.63      0.00
  -69   49    2     -3.70      0.00
  -66   49    2     -2.87      0.00
  -63   49    2     -1.28      0.00
  -60   49    2      3.38      0.00
  -57   49    2     -2.91      0.00
  -54   49    2      1.85      0.00
  -51   49    2      1.29      0.00
  -48   49    2      3.82      0.00
  -45   49    2     -2.80      0.00
  -42   49    2      1.45      0.00
  -39   49    2     -2.15      0.00
  -36   49    2      3.38      0.00
  -33   49    2     -4.52      0.00
  -30   49    2      1.10      0.00
  -27   49    2     -1.68      0.00
  -24   49    2      1.11      0.00
  -21   49    2     -0.55      0.00
  -18   49    2      0.23      0.00
  -15   49    2      1.45      0.00
  -12   49    2      0.78      0.00
   -9   49    2      0.64      0.00
   -6   49    2     -1.86      0.00
   -3   49    2     -1.74      0.00
    0   49    2     -1.09      0.00
    3   49    2     -0.12      0.00
    6   49    2     -2.36      0.00
    9   49    2      0.32      0.00
   12   49    2      0.25      0.00
   15   49    2      1.46      0.00
   18   49    2      1.26      0.00
   21   49    2     -1.35      0.00
   24   49    2      1.97      0.00
  -71   50    2     -2.39      0.00
  -68   50    2     -2.34      0.00
  -65   50    2     -0.26      0.00
  -62   50    2      1.66      0.00
  -59   50    2      1.28      0.00
  -56   50    2     -1.27      0.00
  -53   50    2      1.40      0.00
  -50   50    2      2.37      0.00
  -47   50    2     -1.60      0.00
  -44   50    2     -4.29      0.00
  -41   50    2     -1.42      0.00
  -38   50    2     -1.39      0.00
  -35   50    2      0.25      0.00
  -32   50    2     -1.56      0.00
  -29   50    2     -1.03      0.00
  -26   50    2      2.08      0.00
  -23   50    2     -2.66      0.00
  -20   50    2      1.31      0.00
  -17   50    2     -2.87      0.00
  -14   50    2      0.73      0.00
  -11   50    2      0.62      0.00
   -8   50    2     -3.77      0.00
   -5   50    2     -0.65      0.00
   -2   50    2     -3.39      0.00
    1   50    2     -0.40      0.00
    4   50    2     -1.20      0.00
    7   50    2     -2.97      0.00
   10   50    2     -0.22      0.00
   13   50    2      0.78      0.00
   16   50    2     -0.44      0.00
   19   50    2     -0.07      0.00
   22   50    2      0.22      0.00
  -73   51    2     -0.62      0.00
  -70   51    2     -0.05      0.00
  -67   51    2     -0.01      0.00
  -64   51    2      0.13      0.00
  -61   51    2      2.43      0.00
  -58   51    2     -2.21      0.00
  -55   51    2      1.15      0.00
  -52   51    2      0.36      0.00
  -49   51    2      1.32      0.00
  -46   51    2     -5.88      0.00
  -43   51    2     -1.06      0.00
  -40   51    2     -3.23      0.00
  -37   51    2      4.28      0.00
  -34   51    2     -2.40      0.00
  -31   51    2      1.19      0.00
  -28   51    2      0.23      0.00
  -25   51    2      0.29      0.00
  -22   51    2     -0.11      0.00
  -19   51    2     -2.43      0.00
  -16   51    2     -1.34      0.00
  -13   51    2      0.94      0.00
  -10   51    2     -2.71      0.00
   -7   51    2     -0.59      0.00
   -4   51    2     -5.39      0.00
   -1   51    2     -0.17      0.00
    2   51    2     -3.10      0.00
    5   51    2     -3.17      0.00
    8   51    2     -3.62      0.00
   11   51    2      1.27      0.00
   14   51    2     -2.28      0.00
   17   51    2      1.53      0.00
   20   51    2     -1.56      0.00
  -72   52    2      0.41      0.00
  -69   52    2      0.17      0.00
  -66   52    2     -0.75      0.00
  -63   52    2      0.42      0.00
  -60   52    2     -0.83      0.00
  -57   52    2      0.74      0.00
  -54   52    2      0.61      0.00
  -51   52    2      2.51      0.00
  -48   52    2     -1.60      0.00
  -45   52    2     -2.01      0.00
  -42   52    2     -0.78      0.00
  -39   52    2      3.70      0.00
  -36   52    2      0.43      0.00
  -33   52    2      1.66      0.00
  -30   52    2     -1.13      0.00
  -27   52    2      2.79      0.00
  -24   52    2      0.61      0.00
  -21   52    2     -1.26      0.00
  -18   52    2     -0.83      0.00
  -15   52    2     -1.65      0.00
  -12   52    2      2.92      0.00
   -9   52    2     -4.04      0.00
   -6   52    2     -1.20      0.00
   -3   52    2     -4.94      0.00
    0   52    2     -2.13      0.00
    3   52    2     -4.18      0.00
    6   52    2     -4.93      0.00
    9   52    2     -1.69      0.00
   12   52    2      0.91      0.00
   15   52    2     -1.00      0.00
   18   52    2     -0.27      0.00
   21   52    2      1.30      0.00
  -71   53    2     -0.81      0.00
  -68   53    2     -1.38      0.00
  -65   53    2     -1.28      0.00
  -62   53    2      0.23      0.00
  -59   53    2      1.11      0.00
  -56   53    2      2.84      0.00
  -53   53    2      2.24      0.00
  -50   53    2      3.02      0.00
  -47   53    2     -1.06      0.00
  -44   53    2      1.03      0.00
  -41   53    2      0.59      0.00
  -38   53    2      3.75      0.00
  -35   53    2     -0.49      0.00
  -32   53    2     -0.46      0.00
  -29   53    2      2.48      0.00
  -26   53    2      1.70      0.00
  -23   53    2      2.13      0.00
  -20   53    2     -1.80      0.00
  -17   53    2     -0.62      0.00
  -14   53    2      3.13      0.00
  -11   53    2     -1.73      0.00
   -8   53    2      0.51      0.00
   -5   53    2     -6.21      0.00
   -2   53    2     -2.52      0.00
    1   53    2     -3.51      0.00
    4   53    2     -4.98      0.00
    7   53    2     -3.66      0.00
   10   53    2      2.47      0.00
   13   53    2     -1.16      0.00
   16   53    2      0.43      0.00
   19   53    2      0.52      0.00
  -70   54    2     -2.15      0.00
  -67   54    2     -1.10      0.00
  -64   54    2      0.66      0.00
  -61   54    2      1.43      0.00
  -58   54    2      5.12      0.00
  -55   54    2      1.91      0.00
  -52   54    2      4.32      0.00
  -49   54    2      0.76      0.00
  -46   54    2      1.04      0.00
  -43   54    2     -2.50      0.00
  -40   54    2      3.42      0.00
  -37   54    2     -2.40      0.00
  -34   54    2      0.88      0.00
  -31   54    2     -0.62      0.00
  -28   54    2      3.17      0.00
  -25   54    2      4.02      0.00
  -22   54    2     -1.66      0.00
  -19   54    2      1.09      0.00
  -16   54    2      0.41      0.00
  -13   54    2      3.02      0.00
  -10   54    2     -0.13      0.00
   -7   54    2     -2.80      0.00
   -4   54    2     -3.54      0.00
   -1   54    2     -2.56      0.00
    2   54    2     -2.64      0.00
    5   54    2     -3.34      0.00
    8   54    2      0.32      0.00
   11   54    2      2.45      0.00
   14   54    2     -0.66      0.00
   17   54    2     -0.41      0.00
  -69   55    2     -0.58      0.00
  -66   55    2      1.75      0.00
  -63   55    2      0.90      0.00
  -60   55    2      5.11      0.00
  -57   55    2      2.95      0.00
  -54   55    2      2.02      0.00
  -51   55    2      2.12      0.00
  -48   55    2     -0.54      0.00
  -45   55    2     -3.07      0.00
  -42   55    2     -1.41      0.00
  -39   55    2     -1.54      0.00
  -36   55    2      0.71      0.00
  -33   55    2     -2.94      0.00
  -30   55    2      3.79      0.00
  -27   55    2      2.58      0.00
  -24   55    2      1.86      0.00
  -21   55    2     -0.60      0.00
  -18   55    2      0.77      0.00
  -15   55    2      3.51      0.00
  -12   55    2      1.02      0.00
   -9   55    2      0.74      0.00
   -6   55    2     -2.47      0.00
   -3   55    2     -2.20      0.00
    0   55    2      1.15      0.00
    3   55    2     -2.89      0.00
    6   55    2      0.14      0.00
    9   55    2      2.33      0.00
   12   55    2      1.00      0.00
   15   55    2     -2.23      0.00
  -71   56    2     -1.04      0.00
  -68   56    2      2.61      0.00
  -65   56    2      0.85      0.00
  -62   56    2      1.91      0.00
  -59   56    2      4.82      0.00
  -56   56    2     -0.50      0.00
  -53   56    2      2.08      0.00
  -50   56    2     -1.63      0.00
  -47   56    2     -2.16      0.00
  -44   56    2     -5.62      0.00
  -41   56    2      0.42      0.00
  -38   56    2     -1.55      0.00
  -35   56    2      0.41      0.00
  -32   56    2     -0.67      0.00
  -29   56    2      3.07      0.00
  -26   56    2      3.40      0.00
  -23   56    2     -0.89      0.00
  -20   56    2      0.53      0.00
  -17   56    2      3.62      0.00
  -14   56    2      0.26      0.00
  -11   56    2      5.03      0.00
   -8   56    2     -2.61      0.00
   -5   56    2      1.81      0.00
   -2   56    2     -0.09      0.00
    1   56    2      1.03      0.00
    4   56    2     -1.06      0.00
    7   56    2      1.32      0.00
   10   56    2      1.35      0.00
   13   56    2     -1.10      0.00
  -70   57    2      0.21      0.00
  -67   57    2      2.59      0.00
  -64   57    2     -2.15      0.00
  -61   57    2      4.80      0.00
  -58   57    2      0.92      0.00
  -55   57    2      0.18      0.00
  -52   57    2     -0.17      0.00
  -49   57    2     -1.82      0.00
  -46   57    2     -5.32      0.00
  -43   57    2      0.48      0.00
  -40   57    2     -2.03      0.00
  -37   57    2      3.98      0.00
  -34   57    2     -3.39      0.00
  -31   57    2      2.03      0.00
  -28   57    2      4.20      0.00
  -25   57    2     -0.35      0.00
  -22   57    2      0.88      0.00
  -19   57    2      1.19      0.00
  -16   57    2      2.11      0.00
  -13   57    2      2.62      0.00
  -10   57    2      1.90      0.00
   -7   57    2      1.70      0.00
   -4   57    2      0.35      0.00
   -1   57    2      2.20      0.00
    2   57    2     -1.73      0.00
    5   57    2      0.35      0.00
    8   57    2      0.13      0.00
   11   57    2      0.76      0.00
  -69   58    2      1.35      0.00
  -66   58    2     -1.30      0.00
  -63   58    2      0.80      0.00
  -60   58    2      5.52      0.00
  -57   58    2     -0.68      0.00
  -54   58    2      1.53      0.00
  -51   58    2     -1.16      0.00
  -48   58    2     -2.44      0.00
  -45   58    2     -1.55      0.00
  -42   58    2      1.15      0.00
  -39   58    2      2.00      0.00
  -36   58    2      0.08      0.00
  -33   58    2     -1.12      0.00
  -30   58    2      2.50      0.00
  -27   58    2      2.89      0.00
  -24   58    2     -0.64      0.00
  -21   58    2     -0.75      0.00
  -18   58    2      3.34      0.00
  -15   58    2     -1.83      0.00
  -12   58    2      5.51      0.00
   -9   58    2     -0.31      0.00
   -6   58    2      2.37      0.00
   -3   58    2      0.04      0.00
    0   58    2     -1.59      0.00
    3   58    2     -1.16      0.00
    6   58    2     -0.15      0.00
    9   58    2      0.10      0.00
   12   58    2     -0.88      0.00
  -68   59    2      1.44      0.00
  -65   59    2     -1.33      0.00
  -62   59    2      5.92      0.00
  -59   59    2      3.27      0.00
  -56   59    2      0.47      0.00
  -53   59    2      0.38      0.00
  -50   59    2     -0.19      0.00
  -47   59    2     -3.42      0.00
  -44   59    2      3.45      0.00
  -41   59    2     -1.00      0.00
  -38   59    2      3.13      0.00
  -35   59    2     -2.26      0.00
  -32   59    2     -1.07      0.00
  -29   59    2      4.83      0.00
  -26   59    2     -1.68      0.00
  -23   59    2     -0.90      0.00
  -20   59    2      0.16      0.00
  -17   59    2     -1.06      0.00
  -14   59    2      1.91      0.00
  -11   59    2      1.08      0.00
   -8   59    2      1.68      0.00
   -5   59    2     -0.75      0.00
   -2   59    2     -2.36      0.00
    1   59    2     -2.01      0.00
    4   59    2     -0.58      0.00
    7   59    2      0.37      0.00
   10   59    2      0.44      0.00
  -67   60    2      1.00      0.00
  -64   60    2      2.29      0.00
  -61   60    2      6.48      0.00
  -58   60    2      0.45      0.00
  -55   60    2      0.23      0.00
  -52   60    2      0.38      0.00
  -49   60    2     -2.81      0.00
  -46   60    2      0.72      0.00
  -43   60    2     -0.22      0.00
  -40   60    2      1.85      0.00
  -37   60    2     -2.17      0.00
  -34   60    2     -1.20      0.00
  -31   60    2     -0.08      0.00
  -28   60    2      1.66      0.00
  -25   60    2     -2.01      0.00
  -22   60    2     -2.40      0.00
  -19   60    2      0.05      0.00
  -16   60    2     -1.26      0.00
  -13   60    2      0.71      0.00
  -10   60    2      1.80      0.00
   -7   60    2     -1.55      0.00
   -4   60    2     -0.99      0.00
   -1   60    2     -4.27      0.00
    2   60    2      0.81      0.00
    5   60    2      0.28      0.00
    8   60    2      1.29      0.00
  -66   61    2      1.63      0.00
  -63   61    2      2.99      0.00
  -60   61    2      3.36      0.00
  -57   61    2     -0.96      0.00
  -54   61    2     -0.74      0.00
  -51   61    2     -0.28      0.00
  -48   61    2     -3.67      0.00
  -45   61    2      1.37      0.00
  -42   61    2     -0.72      0.00
  -39   61    2     -1.06      0.00
  -36   61    2     -1.64      0.00
  -33   61    2     -2.81      0.00
  -30   61    2      1.54      0.00
  -27   61    2     -0.18      0.00
  -24   61    2     -3.11      0.00
  -21   61    2      0.34      0.00
  -18   61    2     -2.58      0.00
  -15   61    2      1.08      0.00
  -12   61    2     -0.69      0.00
   -9   61    2      1.42      0.00
   -6   61    2     -1.26      0.00
   -3   61    2     -3.37      0.00
    0   61    2      0.51      0.00
    3   61    2      0.81      0.00
    6   61    2      1.93      0.00
  -65   62    2      0.66      0.00
  -62   62    2      2.02      0.00
  -59   62    2      1.43      0.00
  -56   62    2     -2.27      0.00
  -53   62    2      0.83      0.00
  -50   62    2     -3.76      0.00
  -47   62    2     -0.18      0.00
  -44   62    2     -1.25      0.00
  -41   62    2      0.70      0.00
  -38   62    2     -3.75      0.00
  -35   62    2     -1.07      0.00
  -32   62    2     -0.71      0.00
  -29   62    2      1.04      0.00
  -26   62    2      0.78      0.00
  -23   62    2     -1.19      0.00
  -20   62    2     -1.26      0.00
  -17   62    2      1.02      0.00
  -14   62    2     -2.56      0.00
  -11   62    2      3.59      0.00
   -8   62    2     -1.18      0.00
   -5   62    2     -0.23      0.00
   -2   62    2     -1.93      0.00
    1   62    2      2.46      0.00
    4   62    2      0.89      0.00
  -67   63    2      1.06      0.00
  -64   63    2     -0.70      0.00
  -61   63    2      2.74      0.00
  -58   63    2      0.53      0.00
  -55   63    2     -1.66      0.00
  -52   63    2      0.09      0.00
  -49   63    2     -2.74      0.00
  -46   63    2     -0.51      0.00
  -43   63    2      1.32      0.00
  -40   63    2     -2.96      0.00
  -37   63    2     -0.94      0.00
  -34   63    2     -0.32      0.00
  -31   63    2      0.88      0.00
  -28   63    2      4.02      0.00
  -25   63    2     -0.37      0.00
  -22   63    2      0.62      0.00
  -19   63    2     -1.31      0.00
  -16   63    2      0.10      0.00
  -13   63    2      0.18      0.00
  -10   63    2      2.20      0.00
   -7   63    2      0.34      0.00
   -4   63    2     -2.19      0.00
   -1   63    2      1.69      0.00
    2   63    2      0.63      0.00
  -66   64    2      1.28      0.00
  -63   64    2      0.13      0.00
  -60   64    2      4.40      0.00
  -57   64    2     -2.24      0.00
  -54   64    2      0.86      0.00
  -51   64    2     -2.06      0.00
  -48   64    2     -0.50      0.00
  -45   64    2      0.35      0.00
  -42   64    2      0.58      0.00
  -39   64    2     -2.13      0.00
  -36   64    2     -0.07      0.00
  -33   64    2      2.54      0.00
  -30   64    2      2.01      0.00
  -27   64    2      3.73      0.00
  -24   64    2      0.52      0.00
  -21   64    2     -2.21      0.00
  -18   64    2      1.40      0.00
  -15   64    2     -2.14      0.00
  -12   64    2      3.05      0.00
   -9   64    2      0.79      0.00
   -6   64    2     -1.84      0.00
   -3   64    2      0.07      0.00
    0   64    2      0.42      0.00
  -65   65    2      0.61      0.00
  -62   65    2      1.73      0.00
  -59   65    2      2.36      0.00
  -56   65    2     -2.71      0.00
  -53   65    2      0.31      0.00
  -50   65    2     -0.74      0.00
  -47   65    2     -1.02      0.00
  -44   65    2      2.84      0.00
  -41   65    2     -2.08      0.00
  -38   65    2     -0.19      0.00
  -35   65    2      1.50      0.00
  -32   65    2      1.73      0.00
  -29   65    2      3.19      0.00
  -26   65    2      1.62      0.00
  -23   65    2     -1.77      0.00
  -20   65    2      0.28      0.00
  -17   65    2     -2.04      0.00
  -14   65    2      2.04      0.00
  -11   65    2      0.13      0.00
   -8   65    2     -0.12      0.00
   -5   65    2     -2.34      0.00
   -2   65    2      1.04      0.00
  -64   66    2     -1.06      0.00
  -61   66    2      2.72      0.00
  -58   66    2     -2.09      0.00
  -55   66    2     -1.01      0.00
  -52   66    2      0.03      0.00
  -49   66    2     -1.20      0.00
  -46   66    2      1.52      0.00
  -43   66    2      0.01      0.00
  -40   66    2     -0.94      0.00
  -37   66    2     -0.92      0.00
  -34   66    2      1.51      0.00
  -31   66    2      1.49      0.00
  -28   66    2      0.86      0.00
  -25   66    2      0.91      0.00
  -22   66    2     -2.21      0.00
  -19   66    2      0.17      0.00
  -16   66    2     -0.46      0.00
  -13   66    2      0.58      0.00
  -10   66    2      0.58      0.00
   -7   66    2     -3.18      0.00
   -4   66    2      1.65      0.00
  -63   67    2     -1.36      0.00
  -60   67    2      1.14      0.00
  -57   67    2     -2.60      0.00
  -54   67    2     -0.40      0.00
  -51   67    2      0.44      0.00
  -48   67    2     -1.34      0.00
  -45   67    2      1.90      0.00
  -42   67    2     -1.70      0.00
  -39   67    2     -1.66      0.00
  -36   67    2     -0.73      0.00
  -33   67    2      0.84      0.00
  -30   67    2      0.41      0.00
  -27   67    2      1.50      0.00
  -24   67    2     -1.95      0.00
  -21   67    2      1.93      0.00
  -18   67    2     -2.99      0.00
  -15   67    2      2.86      0.00
  -12   67    2     -1.05      0.00
   -9   67    2     -0.39      0.00
   -6   67    2     -0.18      0.00
  -59   68    2     -0.44      0.00
  -56   68    2     -1.80      0.00
  -53   68    2      1.26      0.00
  -50   68    2     -1.62      0.00
  -47   68    2      0.99      0.00
  -44   68    2     -0.66      0.00
  -41   68    2     -1.98      0.00
  -38   68    2     -1.35      0.00
  -35   68    2     -1.05      0.00
  -32   68    2      2.60      0.00
  -29   68    2     -0.57      0.00
  -26   68    2      0.88      0.00
  -23   68    2      0.62      0.00
  -20   68    2     -1.00      0.00
  -17   68    2      1.29      0.00
  -14   68    2      0.27      0.00
  -11   68    2      1.14      0.00
   -8   68    2     -0.96      0.00
  -58   69    2     -0.38      0.00
  -55   69    2     -0.90      0.00
  -52   69    2      0.89      0.00
  -49   69    2     -1.10      0.00
  -46   69    2      0.36      0.00
  -43   69    2     -0.92      0.00
  -40   69    2     -1.84      0.00
  -37   69    2     -0.31      0.00
  -34   69    2      1.45      0.00
  -31   69    2      1.27      0.00
  -28   69    2      0.50      0.00
  -25   69    2     -0.77      0.00
  -22   69    2      2.16      0.00
  -19   69    2     -1.56      0.00
  -16   69    2      2.30      0.00
  -13   69    2      1.46      0.00
  -10   69    2     -0.27      0.00
  -57   70    2     -1.35      0.00
  -54   70    2      1.10      0.00
  -51   70    2     -0.66      0.00
  -48   70    2     -0.20      0.00
  -45   70    2      0.55      0.00
  -42   70    2     -1.77      0.00
  -39   70    2      0.99      0.00
  -36   70    2     -0.13      0.00
  -33   70    2      2.66      0.00
  -30   70    2      0.20      0.00
  -27   70    2     -2.18      0.00
  -24   70    2      2.48      0.00
  -21   70    2     -1.38      0.00
  -18   70    2      2.21      0.00
  -15   70    2      1.12      0.00
  -12   70    2      1.54      0.00
  -56   71    2     -0.73      0.00
  -53   71    2      0.91      0.00
  -50   71    2     -0.23      0.00
  -47   71    2     -0.30      0.00
  -44   71    2      0.46      0.00
  -41   71    2     -0.49      0.00
  -38   71    2      0.93      0.00
  -35   71    2      1.18      0.00
  -32   71    2      0.57      0.00
  -29   71    2     -1.59      0.00
  -26   71    2     -0.95      0.00
  -23   71    2      1.20      0.00
  -20   71    2      1.32      0.00
  -17   71    2      0.13      0.00
  -52   72    2      0.95      0.00
  -49   72    2     -1.50      0.00
  -46   72    2      1.33      0.00
  -43   72    2     -1.27      0.00
  -40   72    2      0.92      0.00
  -37   72    2      0.63      0.00
  -34   72    2     -0.32      0.00
  -31   72    2      0.71      0.00
  -28   72    2     -3.74      0.00
  -25   72    2      2.65      0.00
  -22   72    2      0.17      0.00
  -19   72    2      1.78      0.00
  -51   73    2      0.09      0.00
  -48   73    2     -1.00      0.00
  -45   73    2     -0.12      0.00
  -42   73    2      0.01      0.00
  -39   73    2     -0.16      0.00
  -36   73    2      0.79      0.00
  -33   73    2      0.06      0.00
  -30   73    2     -1.19      0.00
  -27   73    2      0.62      0.00
  -24   73    2      0.34      0.00
  -21   73    2      3.41      0.00
  -47   74    2      0.20      0.00
  -44   74    2     -0.52      0.00
  -41   74    2     -0.42      0.00
  -38   74    2      1.42      0.00
  -35   74    2     -0.39      0.00
  -32   74    2      1.62      0.00
  -29   74    2     -1.13      0.00
  -26   74    2      1.46      0.00
  -40   75    2     -0.60      0.00
  -37   75    2      1.20      0.00
  -34   75    2      1.39      0.00
    0    0    3    160.60      0.00
    1    1    3    145.95      0.00
   -1    2    3     64.77      0.00
    2    2    3    131.25      0.00
   -3    3    3     82.82      0.00
    0    3    3    -27.15      0.00
    3    3    3     -7.83      0.00
   -5    4    3     68.11      0.00
   -2    4    3   -143.33      0.00
    1    4    3    -15.47      0.00
    4    4    3   -114.40      0.00
   -7    5    3    -61.06      0.00
   -4    5    3    -76.28      0.00
   -1    5    3   -115.76      0.00
    2    5    3    -36.81      0.00
    5    5    3    -56.11      0.00
   -9    6    3    -98.00      0.00
   -6    6    3      0.56      0.00
   -3    6    3   -141.71      0.00
    0    6    3      9.88      0.00
    3    6    3    -10.70      0.00
    6    6    3    -14.28      0.00
  -11    7    3    -41.24      0.00
   -8    7    3     47.36      0.00
   -5    7    3    -86.80      0.00
   -2    7    3     26.19      0.00
    1    7    3     16.07      0.00
    4    7    3     17.62      0.00
    7    7    3    -28.35      0.00
  -13    8    3      9.73      0.00
  -10    8    3     48.54      0.00
   -7    8    3     48.55      0.00
   -4    8    3    -33.92      0.00
   -1    8    3     63.09      0.00
    2    8    3     18.99      0.00
    5    8    3    -36.81      0.00
    8    8    3    -14.74      0.00
  -15    9    3     36.79      0.00
  -12    9    3     17.21      0.00
   -9    9    3    156.02      0.00
   -6    9    3    -73.06      0.00
   -3    9    3     67.71      0.00
    0    9    3      2.43      0.00
    3    9    3      5.96      0.00
    6    9    3    -48.37      0.00
    9    9    3     15.46      0.00
  -17   10    3     26.06      0.00
  -14   10    3     31.89      0.00
  -11   10    3    104.44      0.00
   -8   10    3     13.24      0.00
   -5   10    3    -20.70      0.00
   -2   10    3     15.61      0.00
    1   10    3     30.81      0.00
    7   10    3      7.55      0.00
   10   10    3     23.36      0.00
  -19   11    3     -2.18      0.00
  -16   11    3     50.45      0.00
  -13   11    3     13.11      0.00
  -10   11    3     81.75      0.00
   -7   11    3    -75.23      0.00
   -4   11    3     18.34      0.00
   -1   11    3     22.72      0.00
    2   11    3     39.43      0.00
    5   11    3     -0.93      0.00
    8   11    3     35.36      0.00
   11   11    3     11.47      0.00
  -21   12    3    -13.75      0.00
  -18   12    3     16.39      0.00
  -15   12    3     -3.35      0.00
  -12   12    3     57.28      0.00
   -9   12    3    -65.40      0.00
   -6   12    3     21.39      0.00
   -3   12    3    -15.99      0.00
    0   12    3     87.66      0.00
    3   12    3      9.21      0.00
    6   12    3     20.57      0.00
    9   12    3     23.29      0.00
   12   12    3      6.26      0.00
  -23   13    3     -2.41      0.00
  -20   13    3    -31.66      0.00
  -17   13    3     12.70      0.00
  -14   13    3      4.53      0.00
  -11   13    3    -17.80      0.00
   -8   13    3    -15.23      0.00
   -5   13    3      9.17      0.00
   -2   13    3     36.16      0.00
    1   13    3     54.87      0.00
    4   13    3     -2.46      0.00
    7   13    3     12.33      0.00
   10   13    3     19.00      0.00
   13   13    3     -2.79      0.00
  -25   14    3     -0.99      0.00
  -22   14    3    -34.51      0.00
  -19   14    3      0.82      0.00
  -16   14    3    -20.93      0.00
  -13   14    3     37.68      0.00
  -10   14    3    -77.80      0.00
   -7   14    3     71.49      0.00
   -4   14    3    -38.07      0.00
   -1   14    3     64.75      0.00
    2   14    3      3.74      0.00
    5   14    3     -9.48      0.00
    8   14    3     15.53      0.00
   11   14    3     22.08      0.00
   14   14    3    -10.16      0.00
  -27   15    3    -17.01      0.00
  -24   15    3     -5.15      0.00
  -21   15    3    -30.23      0.00
  -18   15    3     -1.46      0.00
  -15   15    3     30.41      0.00
  -12   15    3    -44.53      0.00
   -9   15    3     27.52      0.00
   -6   15    3     -1.16      0.00
   -3   15    3     -1.70      0.00
    0   15    3     28.41      0.00
    3   15    3    -10.37      0.00
    6   15    3     -6.30      0.00
    9   15    3     33.09      0.00
   12   15    3      0.60      0.00
   15   15    3      3.88      0.00
  -29   16    3     -5.79      0.00
  -26   16    3     -9.03      0.00
  -23   16    3    -21.69      0.00
  -20   16    3      8.63      0.00
  -17   16    3      4.84      0.00
  -14   16    3     27.04      0.00
  -11   16    3    -39.91      0.00
   -8   16    3     44.51      0.00
   -5   16    3    -27.26      0.00
   -2   16    3      8.36      0.00
    1   16    3     17.67      0.00
    4   16    3    -18.66      0.00
    7   16    3     11.89      0.00
   10   16    3     23.40      0.00
   13   16    3    -16.00      0.00
   16   16    3      7.89      0.00
  -31   17    3     12.82      0.00
  -28   17    3    -20.45      0.00
  -25   17    3     -0.65      0.00
  -22   17    3      3.27      0.00
  -19   17    3      8.98      0.00
  -16   17    3     43.87      0.00
  -13   17    3    -37.20      0.00
  -10   17    3     36.05      0.00
   -7   17    3    -12.81      0.00
   -4   17    3      1.70      0.00
   -1   17    3      7.27      0.00
    2   17    3      9.31      0.00
    5   17    3    -19.32      0.00
    8   17    3     20.84      0.00
   11   17    3    -10.48      0.00
   14   17    3     -9.58      0.00
   17   17    3      3.68      0.00
  -33   18    3      7.77      0.00
  -30   18    3     -1.87      0.00
  -27   18    3     -6.96      0.00
  -24   18    3     10.57      0.00
  -21   18    3     17.50      0.00
  -18   18    3     29.75      0.00
  -15   18    3     -9.37      0.00
  -12   18    3     17.49      0.00
   -9   18    3     -4.58      0.00
   -6   18    3     17.60      0.00
   -3   18    3    -11.46      0.00
    0   18    3     23.26      0.00
    3   18    3    -13.90      0.00
    6   18    3     -8.47      0.00
    9   18    3      3.89      0.00
   12   18    3    -20.29      0.00
   15   18    3     -5.16      0.00
   18   18    3      6.97      0.00
  -35   19    3      5.35      0.00
  -32   19    3      8.87      0.00
  -29   19    3     -3.91      0.00
  -26   19    3      5.12      0.00
  -23   19    3     29.51      0.00
  -20   19    3      1.28      0.00
  -17   19    3     26.53      0.00
  -14   19    3    -28.88      0.00
  -11   19    3     43.58      0.00
   -8   19    3    -21.71      0.00
   -5   19    3     31.57      0.00
   -2   19    3    -11.85      0.00
    1   19    3     18.89      0.00
    4   19    3    -23.67      0.00
    7   19    3     -1.25      0.00
   10   19    3    -11.70      0.00
   13   19    3    -14.59      0.00
   16   19    3      2.91      0.00
   19   19    3      0.67      0.00
  -37   20    3      3.59      0.00
  -34   20    3     10.48      0.00
  -31   20    3      2.73      0.00
  -28   20    3      1.76      0.00
  -25   20    3     16.84      0.00
  -22   20    3      1.03      0.00
  -19   20    3     19.44      0.00
  -16   20    3    -37.34      0.00
  -13   20    3     48.42      0.00
  -10   20    3    -20.11      0.00
   -7   20    3     30.78      0.00
   -4   20    3      1.86      0.00
   -1   20    3      5.61      0.00
    2   20    3      4.22      0.00
    5   20    3    -17.00      0.00
    8   20    3     -5.57      0.00
   11   20    3     -7.20      0.00
   14   20    3    -12.60      0.00
   17   20    3      7.76      0.00
   20   20    3     -3.22      0.00
  -39   21    3      0.49      0.00
  -36   21    3      9.54      0.00
  -33   21    3      3.06      0.00
  -30   21    3      3.24      0.00
  -27   21    3     -8.86      0.00
  -24   21    3     17.46      0.00
  -21   21    3    -18.92      0.00
  -18   21    3      4.11      0.00
  -15   21    3     -9.96      0.00
  -12   21    3     40.51      0.00
   -9   21    3    -14.13      0.00
   -6   21    3     36.64      0.00
   -3   21    3     -8.06      0.00
    0   21    3     14.60      0.00
    3   21    3     -5.21      0.00
    6   21    3    -11.58      0.00
    9   21    3     -2.04      0.00
   12   21    3     -8.34      0.00
   15   21    3     -3.50      0.00
   18   21    3      2.11      0.00
   21   21    3     -1.57      0.00
  -41   22    3      2.98      0.00
  -38   22    3      0.43      0.00
  -35   22    3      7.85      0.00
  -32   22    3    -10.94      0.00
  -29   22    3     -5.69      0.00
  -26   22    3     -2.65      0.00
  -23   22    3     -9.23      0.00
  -20   22    3      2.66      0.00
  -17   22    3    -17.76      0.00
  -14   22    3     42.63      0.00
  -11   22    3     -0.99      0.00
   -8   22    3     15.00      0.00
   -5   22    3     18.20      0.00
   -2   22    3     -6.90      0.00
    1   22    3     16.01      0.00
    4   22    3     -9.81      0.00
    7   22    3     -9.64      0.00
   10   22    3      6.15      0.00
   13   22    3    -13.09      0.00
   16   22    3      3.89      0.00
   19   22    3      0.88      0.00
   22   22    3     -2.20      0.00
  -43   23    3     -1.11      0.00
  -40   23    3      1.13      0.00
  -37   23    3     -0.97      0.00
  -34   23    3    -11.40      0.00
  -31   23    3     -7.96      0.00
  -28   23    3    -13.40      0.00
  -25   23    3      6.20      0.00
  -22   23    3     -6.39      0.00
  -19   23    3     -5.84      0.00
  -16   23    3     24.32      0.00
  -13   23    3     10.52      0.00
  -10   23    3     10.04      0.00
   -7   23    3      7.05      0.00
   -4   23    3      6.60      0.00
   -1   23    3     -0.41      0.00
    2   23    3     11.37      0.00
    5   23    3    -15.68      0.00
    8   23    3      2.23      0.00
   11   23    3      0.07      0.00
   14   23    3     -8.14      0.00
   17   23    3      8.01      0.00
   20   23    3     -1.85      0.00
   23   23    3      1.81      0.00
  -45   24    3     -2.46      0.00
  -42   24    3      1.14      0.00
  -39   24    3     -7.30      0.00
  -36   24    3     -4.88      0.00
  -33   24    3    -16.17      0.00
  -30   24    3     -2.10      0.00
  -27   24    3      1.63      0.00
  -24   24    3      4.04      0.00
  -21   24    3     -5.07      0.00
  -18   24    3      7.49      0.00
  -15   24    3     14.63      0.00
  -12   24    3      3.21      0.00
   -9   24    3      1.26      0.00
   -6   24    3      6.18      0.00
   -3   24    3     -0.51      0.00
    0   24    3      7.04      0.00
    3   24    3      2.07      0.00
    6   24    3    -16.17      0.00
    9   24    3      9.78      0.00
   12   24    3     -7.26      0.00
   15   24    3     -0.67      0.00
   18   24    3      8.31      0.00
   21   24    3     -2.79      0.00
   24   24    3      0.61      0.00
  -47   25    3     -0.07      0.00
  -44   25    3     -3.51      0.00
  -41   25    3     -0.31      0.00
  -38   25    3     -6.38      0.00
  -35   25    3     -8.38      0.00
  -32   25    3     -0.98      0.00
  -29   25    3      6.07      0.00
  -26   25    3      2.09      0.00
  -23   25    3      6.80      0.00
  -20   25    3    -25.44      0.00
  -17   25    3     34.11      0.00
  -14   25    3    -27.73      0.00
  -11   25    3     23.69      0.00
   -8   25    3    -14.44      0.00
   -5   25    3     14.27      0.00
   -2   25    3     -3.32      0.00
    1   25    3     10.38      0.00
    4   25    3    -14.84      0.00
    7   25    3     -4.49      0.00
   10   25    3      3.60      0.00
   13   25    3     -8.08      0.00
   16   25    3      6.57      0.00
   19   25    3      1.27      0.00
   22   25    3      0.41      0.00
   25   25    3     -1.66      0.00
  -49   26    3     -1.66      0.00
  -46   26    3      0.12      0.00
  -43   26    3      1.34      0.00
  -40   26    3      0.68      0.00
  -37   26    3     -3.25      0.00
  -34   26    3      1.10      0.00
  -31   26    3      4.03      0.00
  -28   26    3      6.21      0.00
  -25   26    3     -3.81      0.00
  -22   26    3    -18.05      0.00
  -19   26    3      2.97      0.00
  -16   26    3     -2.02      0.00
  -13   26    3     -3.81      0.00
  -10   26    3     14.53      0.00
   -7   26    3     -7.12      0.00
   -4   26    3     16.38      0.00
   -1   26    3     -8.62      0.00
    2   26    3      2.45      0.00
    5   26    3    -21.09      0.00
    8   26    3      1.48      0.00
   11   26    3     -1.64      0.00
   14   26    3     -6.30      0.00
   17   26    3      7.70      0.00
   20   26    3     -0.95      0.00
   23   26    3      0.11      0.00
   26   26    3      1.34      0.00
  -51   27    3      0.97      0.00
  -48   27    3      1.94      0.00
  -45   27    3      4.19      0.00
  -42   27    3      4.59      0.00
  -39   27    3      3.09      0.00
  -36   27    3     -1.61      0.00
  -33   27    3      2.61      0.00
  -30   27    3      3.90      0.00
  -27   27    3    -12.37      0.00
  -24   27    3     -2.98      0.00
  -21   27    3    -27.73      0.00
  -18   27    3     24.32      0.00
  -15   27    3    -20.11      0.00
  -12   27    3     25.44      0.00
   -9   27    3     -0.95      0.00
   -6   27    3      5.99      0.00
   -3   27    3     -0.74      0.00
    0   27    3     -8.33      0.00
    3   27    3    -13.56      0.00
    6   27    3    -11.75      0.00
    9   27    3     -0.38      0.00
   12   27    3     -4.01      0.00
   15   27    3     -3.15      0.00
   18   27    3      6.84      0.00
   21   27    3     -1.73      0.00
   24   27    3      3.82      0.00
   27   27    3     -0.16      0.00
  -53   28    3      1.35      0.00
  -50   28    3      3.14      0.00
  -47   28    3      5.63      0.00
  -44   28    3      3.91      0.00
  -41   28    3      6.39      0.00
  -38   28    3     -4.84      0.00
  -35   28    3      2.27      0.00
  -32   28    3     -7.00      0.00
  -29   28    3     -1.34      0.00
  -26   28    3    -12.86      0.00
  -23   28    3    -11.82      0.00
  -20   28    3      5.58      0.00
  -17   28    3      4.90      0.00
  -14   28    3      3.05      0.00
  -11   28    3     21.66      0.00
   -8   28    3    -12.02      0.00
   -5   28    3      6.95      0.00
   -2   28    3    -16.87      0.00
    1   28    3    -10.53      0.00
    4   28    3    -12.51      0.00
    7   28    3     -8.45      0.00
   10   28    3      1.00      0.00
   13   28    3     -7.55      0.00
   16   28    3      1.52      0.00
   19   28    3      5.69      0.00
   22   28    3     -1.09      0.00
   25   28    3      3.78      0.00
   28   28    3      1.20      0.00
  -55   29    3     -0.25      0.00
  -52   29    3      3.93      0.00
  -49   29    3      2.13      0.00
  -46   29    3      5.11      0.00
  -43   29    3     -0.48      0.00
  -40   29    3      1.18      0.00
  -37   29    3     -7.52      0.00
  -34   29    3     -2.18      0.00
  -31   29    3     -3.67      0.00
  -28   29    3     -6.61      0.00
  -25   29    3     -4.26      0.00
  -22   29    3      0.79      0.00
  -19   29    3      7.42      0.00
  -16   29    3      5.17      0.00
  -13   29    3      7.18      0.00
  -10   29    3      3.73      0.00
   -7   29    3    -11.95      0.00
   -4   29    3     -6.13      0.00
   -1   29    3    -14.86      0.00
    2   29    3    -11.16      0.00
    5   29    3     -5.61      0.00
    8   29    3     -8.70      0.00
   11   29    3      1.56      0.00
   14   29    3    -10.43      0.00
   17   29    3      8.74      0.00
   20   29    3     -1.72      0.00
   23   29    3      2.45      0.00
   26   29    3     -1.74      0.00
   29   29    3      2.17      0.00
  -57   30    3      3.18      0.00
  -54   30    3     -1.31      0.00
  -51   30    3      2.60      0.00
  -48   30    3      0.70      0.00
  -45   30    3     -1.71      0.00
  -42   30    3     -0.45      0.00
  -39   30    3     -6.32      0.00
  -36   30    3      0.51      0.00
  -33   30    3     -4.07      0.00
  -30   30    3      1.82      0.00
  -27   30    3     -1.32      0.00
  -24   30    3     -0.76      0.00
  -21   30    3      9.29      0.00
  -18   30    3     -3.93      0.00
  -15   30    3      6.14      0.00
  -12   30    3     -0.19      0.00
   -9   30    3     -6.95      0.00
   -6   30    3    -11.55      0.00
   -3   30    3     -4.18      0.00
    0   30    3    -16.81      0.00
    3   30    3      0.22      0.00
    6   30    3    -11.74      0.00
    9   30    3     -3.23      0.00
   12   30    3     -4.47      0.00
   15   30    3     -5.78      0.00
   18   30    3      6.68      0.00
   21   30    3     -4.54      0.00
   24   30    3     -1.66      0.00
   27   30    3     -0.25      0.00
   30   30    3     -4.63      0.00
  -59   31    3      1.04      0.00
  -56   31    3     -0.54      0.00
  -53   31    3      0.56      0.00
  -50   31    3     -0.62      0.00
  -47   31    3     -1.24      0.00
  -44   31    3     -3.30      0.00
  -41   31    3     -0.01      0.00
  -38   31    3     -0.27      0.00
  -35   31    3      3.04      0.00
  -32   31    3      1.01      0.00
  -29   31    3      3.90      0.00
  -26   31    3     -4.48      0.00
  -23   31    3     11.25      0.00
  -20   31    3    -13.05      0.00
  -17   31    3      6.73      0.00
  -14   31    3     -4.17      0.00
  -11   31    3     -1.94      0.00
   -8   31    3     -4.61      0.00
   -5   31    3     -9.03      0.00
   -2   31    3     -2.40      0.00
    1   31    3    -13.60      0.00
    4   31    3      0.63      0.00
    7   31    3    -14.96      0.00
   10   31    3     -0.47      0.00
   13   31    3     -9.92      0.00
   16   31    3      0.75      0.00
   19   31    3     -0.35      0.00
   22   31    3     -5.05      0.00
   25   31    3     -2.13      0.00
   28   31    3     -0.91      0.00
   31   31    3     -3.92      0.00
  -61   32    3     -2.38      0.00
  -58   32    3      3.19      0.00
  -55   32    3     -0.52      0.00
  -52   32    3      0.74      0.00
  -49   32    3     -0.78      0.00
  -46   32    3     -1.71      0.00
  -43   32    3      0.72      0.00
  -40   32    3      3.17      0.00
  -37   32    3      5.65      0.00
  -34   32    3      2.84      0.00
  -31   32    3     -0.15      0.00
  -28   32    3      3.00      0.00
  -25   32    3     -2.97      0.00
  -22   32    3      3.09      0.00
  -19   32    3    -13.41      0.00
  -16   32    3     11.05      0.00
  -13   32    3     -8.16      0.00
  -10   32    3      9.25      0.00
   -7   32    3    -13.04      0.00
   -4   32    3      4.74      0.00
   -1   32    3    -16.35      0.00
    2   32    3     -2.60      0.00
    5   32    3     -9.60      0.00
    8   32    3    -10.11      0.00
   11   32    3     -3.96      0.00
   14   32    3     -7.22      0.00
   17   32    3      0.60      0.00
   20   32    3     -1.10      0.00
   23   32    3     -5.50      0.00
   26   32    3      3.26      0.00
   29   32    3     -3.32      0.00
   32   32    3      1.42      0.00
  -63   33    3      1.36      0.00
  -60   33    3      1.89      0.00
  -57   33    3      2.95      0.00
  -54   33    3      0.22      0.00
  -51   33    3      2.35      0.00
  -48   33    3     -1.81      0.00
  -45   33    3      1.86      0.00
  -42   33    3      1.98      0.00
  -39   33    3      8.57      0.00
  -36   33    3      1.45      0.00
  -33   33    3      0.77      0.00
  -30   33    3      0.38      0.00
  -27   33    3     -2.06      0.00
  -24   33    3      5.40      0.00
  -21   33    3    -11.98      0.00
  -18   33    3      4.53      0.00
  -15   33    3      6.89      0.00
  -12   33    3     -2.67      0.00
   -9   33    3      7.98      0.00
   -6   33    3    -12.66      0.00
   -3   33    3     -1.40      0.00
    0   33    3    -14.85      0.00
    3   33    3     -4.61      0.00
    6   33    3    -10.20      0.00
    9   33    3     -8.98      0.00
   12   33    3     -2.65      0.00
   15   33    3     -5.95      0.00
   18   33    3      4.84      0.00
   21   33    3     -3.87      0.00
   24   33    3      2.65      0.00
   27   33    3      1.25      0.00
   30   33    3      0.29      0.00
   33   33    3     -0.04      0.00
  -65   34    3      2.00      0.00
  -62   34    3      2.87      0.00
  -59   34    3      0.78      0.00
  -56   34    3      3.96      0.00
  -53   34    3     -0.07      0.00
  -50   34    3      1.59      0.00
  -47   34    3     -1.12      0.00
  -44   34    3      1.41      0.00
  -41   34    3      5.52      0.00
  -38   34    3      3.97      0.00
  -35   34    3     -0.05      0.00
  -32   34    3     -2.40      0.00
  -29   34    3      2.68      0.00
  -26   34    3      1.62      0.00
  -23   34    3     -2.48      0.00
  -20   34    3     -4.82      0.00
  -17   34    3     12.18      0.00
  -14   34    3     -3.16      0.00
  -11   34    3      9.28      0.00
   -8   34    3    -10.97      0.00
   -5   34    3     -3.50      0.00
   -2   34    3    -12.24      0.00
    1   34    3     -8.14      0.00
    4   34    3     -6.86      0.00
    7   34    3     -8.53      0.00
   10   34    3     -7.13      0.00
   13   34    3      0.43      0.00
   16   34    3     -3.40      0.00
   19   34    3      7.18      0.00
   22   34    3     -2.59      0.00
   25   34    3      5.34      0.00
   28   34    3      0.03      0.00
   31   34    3     -0.75      0.00
   34   34    3      0.79      0.00
  -67   35    3      0.15      0.00
  -64   35    3      1.25      0.00
  -61   35    3     -0.52      0.00
  -58   35    3      2.38      0.00
  -55   35    3      0.07      0.00
  -52   35    3      1.85      0.00
  -49   35    3     -2.62      0.00
  -46   35    3      0.38      0.00
  -43   35    3     -0.06      0.00
  -40   35    3      7.63      0.00
  -37   35    3     -3.03      0.00
  -34   35    3      0.54      0.00
  -31   35    3     -1.08      0.00
  -28   35    3      3.94      0.00
  -25   35    3     -0.68      0.00
  -22   35    3     -5.40      0.00
  -19   35    3      3.17      0.00
  -16   35    3      7.38      0.00
  -13   35    3     -3.39      0.00
  -10   35    3      0.40      0.00
   -7   35    3     -8.07      0.00
   -4   35    3    -10.93      0.00
   -1   35    3     -3.44      0.00
    2   35    3    -11.82      0.00
    5   35    3     -0.86      0.00
    8   35    3    -12.23      0.00
   11   35    3      2.37      0.00
   14   35    3     -4.39      0.00
   17   35    3      5.60      0.00
   20   35    3      1.00      0.00
   23   35    3      2.93      0.00
   26   35    3      0.24      0.00
   29   35    3      1.32      0.00
   32   35    3     -3.81      0.00
   35   35    3      3.98      0.00
  -69   36    3      1.18      0.00
  -66   36    3     -4.63      0.00
  -63   36    3      1.18      0.00
  -60   36    3     -4.31      0.00
  -57   36    3      4.06      0.00
  -54   36    3     -1.75      0.00
  -51   36    3      0.15      0.00
  -48   36    3     -2.56      0.00
  -45   36    3     -1.35      0.00
  -42   36    3      4.13      0.00
  -39   36    3      1.18      0.00
  -36   36    3     -2.95      0.00
  -33   36    3     -0.48      0.00
  -30   36    3      0.03      0.00
  -27   36    3      3.79      0.00
  -24   36    3     -8.98      0.00
  -21   36    3      1.14      0.00
  -18   36    3      5.40      0.00
  -15   36    3     -2.66      0.00
  -12   36    3      0.86      0.00
   -9   36    3     -6.77      0.00
   -6   36    3     -5.74      0.00
   -3   36    3     -6.62      0.00
    0   36    3     -3.59      0.00
    3   36    3     -7.79      0.00
    6   36    3     -1.67      0.00
    9   36    3     -9.06      0.00
   12   36    3      4.13      0.00
   15   36    3     -3.74      0.00
   18   36    3      5.09      0.00
   21   36    3      0.91      0.00
   24   36    3      0.41      0.00
   27   36    3      0.95      0.00
   30   36    3     -1.78      0.00
   33   36    3     -0.04      0.00
   36   36    3      2.74      0.00
  -71   37    3      0.76      0.00
  -68   37    3     -4.12      0.00
  -65   37    3     -3.66      0.00
  -62   37    3     -2.13      0.00
  -59   37    3      0.76      0.00
  -56   37    3      0.97      0.00
  -53   37    3     -0.38      0.00
  -50   37    3     -1.51      0.00
  -47   37    3     -2.47      0.00
  -44   37    3      0.46      0.00
  -41   37    3      3.68      0.00
  -38   37    3     -4.39      0.00
  -35   37    3     -2.03      0.00
  -32   37    3     -1.15      0.00
  -29   37    3      2.07      0.00
  -26   37    3     -3.90      0.00
  -23   37    3     -3.96      0.00
  -20   37    3      4.61      0.00
  -17   37    3     -0.41      0.00
  -14   37    3      1.58      0.00
  -11   37    3     -9.11      0.00
   -8   37    3      5.57      0.00
   -5   37    3    -13.95      0.00
   -2   37    3      5.79      0.00
    1   37    3    -10.44      0.00
    4   37    3     -0.17      0.00
    7   37    3     -7.13      0.00
   10   37    3     -0.92      0.00
   13   37    3     -1.38      0.00
   16   37    3      0.03      0.00
   19   37    3      2.51      0.00
   22   37    3      1.24      0.00
   25   37    3     -0.35      0.00
   28   37    3      1.56      0.00
   31   37    3     -2.34      0.00
   34   37    3      2.27      0.00
   37   37    3      0.40      0.00
  -73   38    3      0.41      0.00
  -70   38    3     -0.94      0.00
  -67   38    3     -6.17      0.00
  -64   38    3      1.00      0.00
  -61   38    3     -1.42      0.00
  -58   38    3      2.85      0.00
  -55   38    3      0.42      0.00
  -52   38    3     -1.90      0.00
  -49   38    3     -0.61      0.00
  -46   38    3     -2.91      0.00
  -43   38    3      3.33      0.00
  -40   38    3     -2.23      0.00
  -37   38    3     -4.21      0.00
  -34   38    3     -1.06      0.00
  -31   38    3      0.80      0.00
  -28   38    3      1.31      0.00
  -25   38    3     -5.36      0.00
  -22   38    3      2.26      0.00
  -19   38    3      3.59      0.00
  -16   38    3     -2.65      0.00
  -13   38    3     -1.65      0.00
  -10   38    3     -1.64      0.00
   -7   38    3     -0.32      0.00
   -4   38    3     -3.85      0.00
   -1   38    3      0.81      0.00
    2   38    3     -6.91      0.00
    5   38    3     -1.00      0.00
    8   38    3     -4.92      0.00
   11   38    3     -1.48      0.00
   14   38    3      0.70      0.00
   17   38    3     -1.65      0.00
   20   38    3      6.08      0.00
   23   38    3     -1.19      0.00
   26   38    3      2.34      0.00
   29   38    3     -0.61      0.00
   32   38    3     -0.54      0.00
   35   38    3      1.08      0.00
  -72   39    3      0.79      0.00
  -69   39    3     -1.69      0.00
  -66   39    3     -0.74      0.00
  -63   39    3      1.29      0.00
  -60   39    3      1.51      0.00
  -57   39    3      0.93      0.00
  -54   39    3     -1.86      0.00
  -51   39    3     -0.17      0.00
  -48   39    3     -2.77      0.00
  -45   39    3      1.54      0.00
  -42   39    3      0.26      0.00
  -39   39    3     -2.66      0.00
  -36   39    3     -2.24      0.00
  -33   39    3      2.55      0.00
  -30   39    3      2.36      0.00
  -27   39    3     -2.53      0.00
  -24   39    3     -1.44      0.00
  -21   39    3      4.27      0.00
  -18   39    3     -4.93      0.00
  -15   39    3      4.30      0.00
  -12   39    3    -10.64      0.00
   -9   39    3     10.32      0.00
   -6   39    3     -6.93      0.00
   -3   39    3      2.28      0.00
    0   39    3     -2.73      0.00
    3   39    3     -4.07      0.00
    6   39    3     -1.17      0.00
    9   39    3     -3.29      0.00
   12   39    3      0.75      0.00
   15   39    3     -0.61      0.00
   18   39    3      4.13      0.00
   21   39    3      3.06      0.00
   24   39    3      1.20      0.00
   27   39    3      0.00      0.00
   30   39    3      0.02      0.00
   33   39    3     -1.08      0.00
  -74   40    3      2.96      0.00
  -71   40    3      1.42      0.00
  -68   40    3     -0.52      0.00
  -65   40    3      1.22      0.00
  -62   40    3      1.99      0.00
  -59   40    3     -2.22      0.00
  -56   40    3      1.11      0.00
  -53   40    3     -3.73      0.00
  -50   40    3      2.09      0.00
  -47   40    3     -1.30      0.00
  -44   40    3      3.59      0.00
  -41   40    3     -1.47      0.00
  -38   40    3      0.53      0.00
  -35   40    3     -0.40      0.00
  -32   40    3      5.34      0.00
  -29   40    3     -3.24      0.00
  -26   40    3     -1.98      0.00
  -23   40    3     -1.38      0.00
  -20   40    3     -0.24      0.00
  -17   40    3     -1.59      0.00
  -14   40    3     -3.76      0.00
  -11   40    3      2.21      0.00
   -8   40    3      1.88      0.00
   -5   40    3      0.61      0.00
   -2   40    3     -1.94      0.00
    1   40    3      0.02      0.00
    4   40    3     -4.10      0.00
    7   40    3      2.46      0.00
   10   40    3     -5.06      0.00
   13   40    3      6.15      0.00
   16   40    3     -2.21      0.00
   19   40    3      7.72      0.00
   22   40    3      0.08      0.00
   25   40    3      0.85      0.00
   28   40    3     -0.72      0.00
   31   40    3      0.50      0.00
   34   40    3     -0.31      0.00
  -73   41    3      2.87      0.00
  -70   41    3     -0.18      0.00
  -67   41    3      0.70      0.00
  -64   41    3     -0.28      0.00
  -61   41    3     -0.42      0.00
  -58   41    3     -1.69      0.00
  -55   41    3     -1.12      0.00
  -52   41    3      1.83      0.00
  -49   41    3      1.46      0.00
  -46   41    3      3.42      0.00
  -43   41    3      0.88      0.00
  -40   41    3      1.22      0.00
  -37   41    3     -0.58      0.00
  -34   41    3      1.80      0.00
  -31   41    3      0.05      0.00
  -28   41    3     -6.01      0.00
  -25   41    3     -2.32      0.00
  -22   41    3      0.33      0.00
  -19   41    3     -4.37      0.00
  -16   41    3      3.38      0.00
  -13   41    3     -5.41      0.00
  -10   41    3      6.00      0.00
   -7   41    3      3.42      0.00
   -4   41    3     -2.21      0.00
   -1   41    3      2.33      0.00
    2   41    3     -1.38      0.00
    5   41    3      0.41      0.00
    8   41    3     -0.71      0.00
   11   41    3      1.43      0.00
   14   41    3      1.29      0.00
   17   41    3      3.68      0.00
   20   41    3      2.27      0.00
   23   41    3      0.89      0.00
   26   41    3     -0.84      0.00
   29   41    3      1.87      0.00
   32   41    3      0.30      0.00
  -72   42    3      0.05      0.00
  -69   42    3     -0.48      0.00
  -66   42    3     -1.83      0.00
  -63   42    3      2.18      0.00
  -60   42    3     -3.74      0.00
  -57   42    3      2.49      0.00
  -54   42    3      0.15      0.00
  -51   42    3      4.72      0.00
  -48   42    3      2.92      0.00
  -45   42    3      1.55      0.00
  -42   42    3     -0.26      0.00
  -39   42    3      1.17      0.00
  -36   42    3     -3.19      0.00
  -33   42    3      2.10      0.00
  -30   42    3     -5.59      0.00
  -27   42    3     -2.46      0.00
  -24   42    3      0.50      0.00
  -21   42    3     -1.72      0.00
  -18   42    3      3.89      0.00
  -15   42    3     -4.71      0.00
  -12   42    3      5.30      0.00
   -9   42    3      1.28      0.00
   -6   42    3      7.30      0.00
   -3   42    3     -3.30      0.00
    0   42    3      5.62      0.00
    3   42    3     -2.49      0.00
    6   42    3      2.88      0.00
    9   42    3     -3.17      0.00
   12   42    3      3.67      0.00
   15   42    3      0.18      0.00
   18   42    3      2.51      0.00
   21   42    3      1.47      0.00
   24   42    3      0.26      0.00
   27   42    3      1.44      0.00
   30   42    3      2.73      0.00
  -74   43    3      0.76      0.00
  -71   43    3     -2.19      0.00
  -68   43    3      0.32      0.00
  -65   43    3      0.11      0.00
  -62   43    3      1.42      0.00
  -59   43    3      0.14      0.00
  -56   43    3      1.99      0.00
  -53   43    3      3.65      0.00
  -50   43    3      3.40      0.00
  -47   43    3      0.63      0.00
  -44   43    3     -1.87      0.00
  -41   43    3      0.53      0.00
  -38   43    3     -2.09      0.00
  -35   43    3     -0.17      0.00
  -32   43    3     -0.10      0.00
  -29   43    3     -1.19      0.00
  -26   43    3      1.12      0.00
  -23   43    3      3.30      0.00
  -20   43    3      0.02      0.00
  -17   43    3      1.46      0.00
  -14   43    3     -0.23      0.00
  -11   43    3      1.38      0.00
   -8   43    3      9.69      0.00
   -5   43    3      1.08      0.00
   -2   43    3      2.30      0.00
    1   43    3      3.19      0.00
    4   43    3     -1.20      0.00
    7   43    3     -1.26      0.00
   10   43    3      0.61      0.00
   13   43    3     -0.59      0.00
   16   43    3      2.24      0.00
   19   43    3      0.85      0.00
   22   43    3      1.50      0.00
   25   43    3      2.16      0.00
   28   43    3      1.86      0.00
   31   43    3      2.12      0.00
  -73   44    3     -0.65      0.00
  -70   44    3      0.23      0.00
  -67   44    3      0.21      0.00
  -64   44    3      3.67      0.00
  -61   44    3     -0.59      0.00
  -58   44    3      0.88      0.00
  -55   44    3      2.40      0.00
  -52   44    3      1.38      0.00
  -49   44    3      2.02      0.00
  -46   44    3     -4.55      0.00
  -43   44    3      0.31      0.00
  -40   44    3      0.53      0.00
  -37   44    3      0.10      0.00
  -34   44    3      2.39      0.00
  -31   44    3      2.97      0.00
  -28   44    3      1.44      0.00
  -25   44    3      5.09      0.00
  -22   44    3     -1.65      0.00
  -19   44    3      3.85      0.00
  -16   44    3     -5.29      0.00
  -13   44    3      4.55      0.00
  -10   44    3      2.65      0.00
   -7   44    3      9.74      0.00
   -4   44    3      0.40      0.00
   -1   44    3      2.54      0.00
    2   44    3      0.68      0.00
    5   44    3     -2.77      0.00
    8   44    3     -0.53      0.00
   11   44    3     -1.80      0.00
   14   44    3      2.70      0.00
   17   44    3     -0.71      0.00
   20   44    3      3.15      0.00
   23   44    3      0.97      0.00
   26   44    3      2.05      0.00
   29   44    3      1.10      0.00
  -72   45    3     -0.41      0.00
  -69   45    3      1.31      0.00
  -66   45    3      1.51      0.00
  -63   45    3     -0.06      0.00
  -60   45    3     -1.23      0.00
  -57   45    3     -1.13      0.00
  -54   45    3      1.54      0.00
  -51   45    3      1.02      0.00
  -48   45    3     -2.30      0.00
  -45   45    3     -2.07      0.00
  -42   45    3      3.98      0.00
  -39   45    3      0.67      0.00
  -36   45    3      4.27      0.00
  -33   45    3      1.67      0.00
  -30   45    3      4.65      0.00
  -27   45    3      0.11      0.00
  -24   45    3      0.84      0.00
  -21   45    3     -1.19      0.00
  -18   45    3     -3.66      0.00
  -15   45    3      1.94      0.00
  -12   45    3     -0.07      0.00
   -9   45    3      9.40      0.00
   -6   45    3      4.01      0.00
   -3   45    3     -0.60      0.00
    0   45    3      1.27      0.00
    3   45    3     -1.47      0.00
    6   45    3     -3.84      0.00
    9   45    3      1.28      0.00
   12   45    3     -1.56      0.00
   15   45    3      2.46      0.00
   18   45    3      1.16      0.00
   21   45    3      0.32      0.00
   24   45    3      1.83      0.00
   27   45    3     -1.13      0.00
  -71   46    3      0.16      0.00
  -68   46    3     -0.53      0.00
  -65   46    3     -1.07      0.00
  -62   46    3     -2.32      0.00
  -59   46    3     -4.02      0.00
  -56   46    3      1.91      0.00
  -53   46    3     -0.10      0.00
  -50   46    3      2.26      0.00
  -47   46    3     -3.83      0.00
  -44   46    3      4.40      0.00
  -41   46    3      2.06      0.00
  -38   46    3      2.64      0.00
  -35   46    3     -0.73      0.00
  -32   46    3      2.51      0.00
  -29   46    3     -2.12      0.00
  -26   46    3     -0.59      0.00
  -23   46    3     -4.45      0.00
  -20   46    3     -0.97      0.00
  -17   46    3     -3.08      0.00
  -14   46    3      2.34      0.00
  -11   46    3      3.59      0.00
   -8   46    3      5.09      0.00
   -5   46    3      1.35      0.00
   -2   46    3     -2.55      0.00
    1   46    3      0.41      0.00
    4   46    3     -3.80      0.00
    7   46    3      0.86      0.00
   10   46    3     -2.06      0.00
   13   46    3      3.25      0.00
   16   46    3     -0.46      0.00
   19   46    3      0.80      0.00
   22   46    3     -0.88      0.00
   25   46    3     -0.84      0.00
  -73   47    3     -1.10      0.00
  -70   47    3     -1.78      0.00
  -67   47    3     -1.22      0.00
  -64   47    3     -3.95      0.00
  -61   47    3     -1.62      0.00
  -58   47    3     -1.27      0.00
  -55   47    3      2.90      0.00
  -52   47    3      2.47      0.00
  -49   47    3     -0.80      0.00
  -46   47    3     -0.30      0.00
  -43   47    3      4.11      0.00
  -40   47    3     -2.17      0.00
  -37   47    3     -0.65      0.00
  -34   47    3     -4.45      0.00
  -31   47    3     -0.69      0.00
  -28   47    3     -3.62      0.00
  -25   47    3     -3.53      0.00
  -22   47    3     -0.65      0.00
  -19   47    3     -3.66      0.00
  -16   47    3      3.49      0.00
  -13   47    3     -0.01      0.00
  -10   47    3      3.64      0.00
   -7   47    3      2.16      0.00
   -4   47    3     -2.74      0.00
   -1   47    3     -1.63      0.00
    2   47    3     -0.56      0.00
    5   47    3     -2.63      0.00
    8   47    3      1.48      0.00
   11   47    3     -0.08      0.00
   14   47    3      0.50      0.00
   17   47    3      0.50      0.00
   20   47    3     -2.55      0.00
   23   47    3     -1.05      0.00
   26   47    3     -1.46      0.00
  -72   48    3     -1.41      0.00
  -69   48    3     -0.99      0.00
  -66   48    3     -2.08      0.00
  -63   48    3     -0.24      0.00
  -60   48    3     -1.05      0.00
  -57   48    3      3.40      0.00
  -54   48    3      1.97      0.00
  -51   48    3      1.44      0.00
  -48   48    3     -2.99      0.00
  -45   48    3      1.21      0.00
  -42   48    3     -2.16      0.00
  -39   48    3     -2.55      0.00
  -36   48    3     -6.02      0.00
  -33   48    3     -1.06      0.00
  -30   48    3     -2.58      0.00
  -27   48    3     -1.14      0.00
  -24   48    3     -0.97      0.00
  -21   48    3     -0.18      0.00
  -18   48    3      1.97      0.00
  -15   48    3      1.23      0.00
  -12   48    3      1.86      0.00
   -9   48    3      0.77      0.00
   -6   48    3     -0.87      0.00
   -3   48    3     -2.15      0.00
    0   48    3     -1.85      0.00
    3   48    3     -1.26      0.00
    6   48    3      0.42      0.00
    9   48    3     -0.58      0.00
   12   48    3      0.21      0.00
   15   48    3     -0.14      0.00
   18   48    3     -2.14      0.00
   21   48    3     -1.26      0.00
   24   48    3     -2.39      0.00
  -71   49    3     -0.12      0.00
  -68   49    3      1.91      0.00
  -65   49    3     -0.66      0.00
  -62   49    3      1.48      0.00
  -59   49    3      1.38      0.00
  -56   49    3      1.42      0.00
  -53   49    3      1.24      0.00
  -50   49    3     -2.77      0.00
  -47   49    3     -2.30      0.00
  -44   49    3     -0.58      0.00
  -41   49    3     -2.23      0.00
  -38   49    3     -3.07      0.00
  -35   49    3     -0.84      0.00
  -32   49    3     -0.01      0.00
  -29   49    3      1.76      0.00
  -26   49    3     -0.59      0.00
  -23   49    3      2.41      0.00
  -20   49    3      1.19      0.00
  -17   49    3      4.00      0.00
  -14   49    3      1.77      0.00
  -11   49    3     -0.27      0.00
   -8   49    3      1.29      0.00
   -5   49    3     -3.04      0.00
   -2   49    3     -1.47      0.00
    1   49    3     -1.78      0.00
    4   49    3     -0.54      0.00
    7   49    3     -1.07      0.00
   10   49    3      0.63      0.00
   13   49    3     -2.63      0.00
   16   49    3      0.68      0.00
   19   49    3     -1.89      0.00
   22   49    3     -2.51      0.00
  -70   50    3      2.93      0.00
  -67   50    3      1.07      0.00
  -64   50    3      0.54      0.00
  -61   50    3      0.54      0.00
  -58   50    3      0.27      0.00
  -55   50    3     -0.12      0.00
  -52   50    3     -1.60      0.00
  -49   50    3     -2.18      0.00
  -46   50    3     -0.67      0.00
  -43   50    3      0.83      0.00
  -40   50    3      1.88      0.00
  -37   50    3     -0.38      0.00
  -34   50    3      2.96      0.00
  -31   50    3      1.82      0.00
  -28   50    3      0.76      0.00
  -25   50    3      1.73      0.00
  -22   50    3      1.27      0.00
  -19   50    3      6.02      0.00
  -16   50    3      2.82      0.00
  -13   50    3      1.91      0.00
  -10   50    3      1.11      0.00
   -7   50    3     -2.12      0.00
   -4   50    3     -0.73      0.00
   -1   50    3     -2.60      0.00
    2   50    3     -1.44      0.00
    5   50    3     -0.74      0.00
    8   50    3     -0.61      0.00
   11   50    3     -1.96      0.00
   14   50    3      0.54      0.00
   17   50    3     -1.15      0.00
   20   50    3     -0.82      0.00
  -72   51    3      1.19      0.00
  -69   51    3      2.31      0.00
  -66   51    3     -1.12      0.00
  -63   51    3     -1.04      0.00
  -60   51    3      0.93      0.00
  -57   51    3     -1.86      0.00
  -54   51    3      0.36      0.00
  -51   51    3     -1.36      0.00
  -48   51    3      0.87      0.00
  -45   51    3      1.17      0.00
  -42   51    3      6.43      0.00
  -39   51    3      0.17      0.00
  -36   51    3      3.73      0.00
  -33   51    3     -0.83      0.00
  -30   51    3      1.38      0.00
  -27   51    3     -1.49      0.00
  -24   51    3      1.34      0.00
  -21   51    3      5.18      0.00
  -18   51    3      5.65      0.00
  -15   51    3      4.37      0.00
  -12   51    3      0.92      0.00
   -9   51    3      0.72      0.00
   -6   51    3     -1.73      0.00
   -3   51    3     -1.22      0.00
    0   51    3     -1.80      0.00
    3   51    3     -0.40      0.00
    6   51    3     -1.94      0.00
    9   51    3      1.31      0.00
   12   51    3     -2.14      0.00
   15   51    3      1.21      0.00
   18   51    3     -0.09      0.00
   21   51    3     -3.94      0.00
  -71   52    3      0.27      0.00
  -68   52    3     -0.73      0.00
  -65   52    3     -2.40      0.00
  -62   52    3      1.25      0.00
  -59   52    3     -0.19      0.00
  -56   52    3      0.20      0.00
  -53   52    3      0.00      0.00
  -50   52    3      1.73      0.00
  -47   52    3      0.96      0.00
  -44   52    3      4.38      0.00
  -41   52    3      3.73      0.00
  -38   52    3     -0.67      0.00
  -35   52    3     -1.96      0.00
  -32   52    3     -1.25      0.00
  -29   52    3     -3.58      0.00
  -26   52    3     -0.28      0.00
  -23   52    3      2.69      0.00
  -20   52    3      8.06      0.00
  -17   52    3      5.39      0.00
  -14   52    3      2.87      0.00
  -11   52    3      2.26      0.00
   -8   52    3     -1.30      0.00
   -5   52    3     -0.25      0.00
   -2   52    3     -0.15      0.00
    1   52    3     -0.97      0.00
    4   52    3      0.27      0.00
    7   52    3      0.89      0.00
   10   52    3      0.07      0.00
   13   52    3      0.58      0.00
   16   52    3      0.51      0.00
   19   52    3     -2.36      0.00
  -70   53    3     -0.29      0.00
  -67   53    3     -0.95      0.00
  -64   53    3      0.12      0.00
  -61   53    3      3.47      0.00
  -58   53    3     -0.78      0.00
  -55   53    3      0.66      0.00
  -52   53    3      0.48      0.00
  -49   53    3      1.41      0.00
  -46   53    3     -0.90      0.00
  -43   53    3      5.03      0.00
  -40   53    3     -3.68      0.00
  -37   53    3     -2.00      0.00
  -34   53    3     -5.32      0.00
  -31   53    3     -2.23      0.00
  -28   53    3     -3.56      0.00
  -25   53    3      0.80      0.00
  -22   53    3      6.83      0.00
  -19   53    3      6.91      0.00
  -16   53    3      3.69      0.00
  -13   53    3      3.89      0.00
  -10   53    3     -0.73      0.00
   -7   53    3      1.81      0.00
   -4   53    3     -0.91      0.00
   -1   53    3      2.12      0.00
    2   53    3      1.03      0.00
    5   53    3      0.95      0.00
    8   53    3      2.62      0.00
   11   53    3      0.68      0.00
   14   53    3     -0.33      0.00
   17   53    3      0.30      0.00
  -69   54    3      1.54      0.00
  -66   54    3      0.17      0.00
  -63   54    3      4.14      0.00
  -60   54    3      0.35      0.00
  -57   54    3     -0.98      0.00
  -54   54    3     -0.70      0.00
  -51   54    3      0.63      0.00
  -48   54    3     -2.24      0.00
  -45   54    3      0.89      0.00
  -42   54    3     -1.05      0.00
  -39   54    3     -2.42      0.00
  -36   54    3     -5.60      0.00
  -33   54    3     -1.22      0.00
  -30   54    3     -3.56      0.00
  -27   54    3     -2.42      0.00
  -24   54    3      4.47      0.00
  -21   54    3      6.07      0.00
  -18   54    3      5.18      0.00
  -15   54    3      2.47      0.00
  -12   54    3      2.64      0.00
   -9   54    3      0.30      0.00
   -6   54    3      0.67      0.00
   -3   54    3      2.36      0.00
    0   54    3      2.45      0.00
    3   54    3      1.98      0.00
    6   54    3      2.21      0.00
    9   54    3      2.20      0.00
   12   54    3     -0.46      0.00
   15   54    3      0.62      0.00
  -68   55    3      2.04      0.00
  -65   55    3      1.63      0.00
  -62   55    3      2.00      0.00
  -59   55    3     -2.55      0.00
  -56   55    3     -1.57      0.00
  -53   55    3      0.04      0.00
  -50   55    3     -0.62      0.00
  -47   55    3     -2.16      0.00
  -44   55    3      1.95      0.00
  -41   55    3     -1.59      0.00
  -38   55    3     -1.48      0.00
  -35   55    3     -1.96      0.00
  -32   55    3     -1.42      0.00
  -29   55    3     -3.53      0.00
  -26   55    3     -0.97      0.00
  -23   55    3      5.11      0.00
  -20   55    3      4.76      0.00
  -17   55    3      1.09      0.00
  -14   55    3      4.24      0.00
  -11   55    3     -1.53      0.00
   -8   55    3      2.44      0.00
   -5   55    3     -0.47      0.00
   -2   55    3      3.62      0.00
    1   55    3      2.50      0.00
    4   55    3      0.96      0.00
    7   55    3      1.33      0.00
   10   55    3      2.04      0.00
   13   55    3     -1.67      0.00
  -70   56    3      2.19      0.00
  -67   56    3     -0.04      0.00
  -64   56    3      1.38      0.00
  -61   56    3     -1.57      0.00
  -58   56    3     -2.28      0.00
  -55   56    3      0.65      0.00
  -52   56    3      1.50      0.00
  -49   56    3     -1.42      0.00
  -46   56    3      2.67      0.00
  -43   56    3      0.09      0.00
  -40   56    3      2.79      0.00
  -37   56    3     -2.09      0.00
  -34   56    3     -0.44      0.00
  -31   56    3     -2.74      0.00
  -28   56    3     -5.80      0.00
  -25   56    3      2.48      0.00
  -22   56    3      2.77      0.00
  -19   56    3      1.82      0.00
  -16   56    3      1.02      0.00
  -13   56    3      0.22      0.00
  -10   56    3      0.02      0.00
   -7   56    3     -1.09      0.00
   -4   56    3      1.09      0.00
   -1   56    3      2.53      0.00
    2   56    3     -0.09      0.00
    5   56    3     -0.37      0.00
    8   56    3      1.52      0.00
   11   56    3      0.00      0.00
   14   56    3     -0.20      0.00
  -69   57    3     -0.04      0.00
  -66   57    3     -0.14      0.00
  -63   57    3      0.38      0.00
  -60   57    3     -1.19      0.00
  -57   57    3      0.67      0.00
  -54   57    3      3.43      0.00
  -51   57    3      0.65      0.00
  -48   57    3      1.52      0.00
  -45   57    3      1.99      0.00
  -42   57    3      2.57      0.00
  -39   57    3     -0.31      0.00
  -36   57    3     -0.32      0.00
  -33   57    3     -4.39      0.00
  -30   57    3     -4.30      0.00
  -27   57    3     -3.92      0.00
  -24   57    3      2.34      0.00
  -21   57    3      1.51      0.00
  -18   57    3     -1.07      0.00
  -15   57    3      0.25      0.00
  -12   57    3     -1.36      0.00
   -9   57    3     -1.79      0.00
   -6   57    3     -1.25      0.00
   -3   57    3     -0.21      0.00
    0   57    3      0.87      0.00
    3   57    3     -2.44      0.00
    6   57    3     -0.71      0.00
    9   57    3      2.30      0.00
   12   57    3     -0.33      0.00
  -68   58    3      0.30      0.00
  -65   58    3      0.94      0.00
  -62   58    3      1.77      0.00
  -59   58    3     -0.10      0.00
  -56   58    3      3.38      0.00
  -53   58    3      2.72      0.00
  -50   58    3     -0.82      0.00
  -47   58    3      3.13      0.00
  -44   58    3     -0.79      0.00
  -41   58    3      1.65      0.00
  -38   58    3     -1.77      0.00
  -35   58    3     -3.77      0.00
  -32   58    3     -4.01      0.00
  -29   58    3     -4.93      0.00
  -26   58    3     -0.55      0.00
  -23   58    3      2.22      0.00
  -20   58    3     -1.72      0.00
  -17   58    3      0.13      0.00
  -14   58    3     -2.76      0.00
  -11   58    3     -0.07      0.00
   -8   58    3     -4.26      0.00
   -5   58    3     -1.22      0.00
   -2   58    3      0.12      0.00
    1   58    3     -2.18      0.00
    4   58    3     -1.76      0.00
    7   58    3      0.97      0.00
   10   58    3      2.23      0.00
  -67   59    3      2.27      0.00
  -64   59    3      2.04      0.00
  -61   59    3      1.26      0.00
  -58   59    3      0.22      0.00
  -55   59    3      3.48      0.00
  -52   59    3     -1.18      0.00
  -49   59    3      0.90      0.00
  -46   59    3     -1.28      0.00
  -43   59    3      0.48      0.00
  -40   59    3     -2.77      0.00
  -37   59    3     -0.48      0.00
  -34   59    3     -5.33      0.00
  -31   59    3     -2.23      0.00
  -28   59    3     -1.45      0.00
  -25   59    3      0.71      0.00
  -22   59    3      0.88      0.00
  -19   59    3     -0.69      0.00
  -16   59    3     -2.15      0.00
  -13   59    3      0.80      0.00
  -10   59    3     -4.12      0.00
   -7   59    3     -1.68      0.00
   -4   59    3     -1.35      0.00
   -1   59    3      0.19      0.00
    2   59    3     -2.16      0.00
    5   59    3     -0.03      0.00
    8   59    3      2.14      0.00
  -66   60    3      0.78      0.00
  -63   60    3      1.96      0.00
  -60   60    3     -1.36      0.00
  -57   60    3      0.83      0.00
  -54   60    3      1.71      0.00
  -51   60    3     -2.27      0.00
  -48   60    3      0.46      0.00
  -45   60    3     -1.79      0.00
  -42   60    3     -1.54      0.00
  -39   60    3      0.15      0.00
  -36   60    3     -2.21      0.00
  -33   60    3     -1.91      0.00
  -30   60    3      0.81      0.00
  -27   60    3     -0.56      0.00
  -24   60    3      2.73      0.00
  -21   60    3     -0.90      0.00
  -18   60    3      0.91      0.00
  -15   60    3     -1.57      0.00
  -12   60    3      0.48      0.00
   -9   60    3     -3.83      0.00
   -6   60    3     -0.71      0.00
   -3   60    3      1.26      0.00
    0   60    3     -1.14      0.00
    3   60    3     -0.21      0.00
    6   60    3      0.69      0.00
  -65   61    3     -0.77      0.00
  -62   61    3      0.32      0.00
  -59   61    3     -1.70      0.00
  -56   61    3      2.87      0.00
  -53   61    3     -0.75      0.00
  -50   61    3      0.08      0.00
  -47   61    3     -1.70      0.00
  -44   61    3      0.13      0.00
  -41   61    3     -1.47      0.00
  -38   61    3      1.98      0.00
  -35   61    3     -0.90      0.00
  -32   61    3      0.12      0.00
  -29   61    3      2.67      0.00
  -26   61    3      0.03      0.00
  -23   61    3      1.53      0.00
  -20   61    3      1.52      0.00
  -17   61    3     -1.61      0.00
  -14   61    3      1.88      0.00
  -11   61    3     -3.18      0.00
   -8   61    3     -1.16      0.00
   -5   61    3      1.47      0.00
   -2   61    3      0.22      0.00
    1   61    3     -0.48      0.00
    4   61    3      0.15      0.00
  -64   62    3     -0.02      0.00
  -61   62    3      0.56      0.00
  -58   62    3      0.37      0.00
  -55   62    3      3.26      0.00
  -52   62    3     -0.72      0.00
  -49   62    3     -0.96      0.00
  -46   62    3      0.62      0.00
  -43   62    3     -1.92      0.00
  -40   62    3      2.52      0.00
  -37   62    3      0.55      0.00
  -34   62    3      0.04      0.00
  -31   62    3      2.18      0.00
  -28   62    3      0.49      0.00
  -25   62    3      0.79      0.00
  -22   62    3      1.47      0.00
  -19   62    3     -0.48      0.00
  -16   62    3      0.73      0.00
  -13   62    3     -1.92      0.00
  -10   62    3     -1.37      0.00
   -7   62    3     -0.41      0.00
   -4   62    3      1.96      0.00
   -1   62    3     -1.42      0.00
    2   62    3     -0.11      0.00
  -63   63    3      2.07      0.00
  -60   63    3      0.87      0.00
  -57   63    3      2.40      0.00
  -54   63    3      1.09      0.00
  -51   63    3     -0.87      0.00
  -48   63    3     -0.96      0.00
  -45   63    3      0.20      0.00
  -42   63    3     -0.51      0.00
  -39   63    3      1.42      0.00
  -36   63    3      0.90      0.00
  -33   63    3     -0.61      0.00
  -30   63    3      1.49      0.00
  -27   63    3     -0.16      0.00
  -24   63    3     -0.32      0.00
  -21   63    3      1.34      0.00
  -18   63    3     -1.70      0.00
  -15   63    3      0.03      0.00
  -12   63    3     -2.68      0.00
   -9   63    3     -1.42      0.00
   -6   63    3      1.74      0.00
   -3   63    3     -1.59      0.00
    0   63    3     -0.46      0.00
  -62   64    3      3.15      0.00
  -59   64    3     -0.06      0.00
  -56   64    3      1.63      0.00
  -53   64    3      0.41      0.00
  -50   64    3     -2.78      0.00
  -47   64    3      1.69      0.00
  -44   64    3     -2.25      0.00
  -41   64    3      1.30      0.00
  -38   64    3      0.15      0.00
  -35   64    3     -0.04      0.00
  -32   64    3     -0.35      0.00
  -29   64    3      0.24      0.00
  -26   64    3     -1.54      0.00
  -23   64    3      1.55      0.00
  -20   64    3     -2.89      0.00
  -17   64    3      1.96      0.00
  -14   64    3     -4.32      0.00
  -11   64    3     -0.42      0.00
   -8   64    3     -0.80      0.00
   -5   64    3      0.15      0.00
   -2   64    3     -1.38      0.00
  -61   65    3      1.32      0.00
  -58   65    3     -0.22      0.00
  -55   65    3      1.56      0.00
  -52   65    3     -0.92      0.00
  -49   65    3     -0.26      0.00
  -46   65    3      0.27      0.00
  -43   65    3     -0.46      0.00
  -40   65    3      0.29      0.00
  -37   65    3      0.55      0.00
  -34   65    3     -0.02      0.00
  -31   65    3     -1.18      0.00
  -28   65    3      0.46      0.00
  -25   65    3     -1.11      0.00
  -22   65    3     -0.11      0.00
  -19   65    3     -0.23      0.00
  -16   65    3     -1.05      0.00
  -13   65    3     -1.80      0.00
  -10   65    3     -1.18      0.00
   -7   65    3      1.07      0.00
   -4   65    3     -1.38      0.00
  -60   66    3      0.73      0.00
  -57   66    3      0.61      0.00
  -54   66    3      3.06      0.00
  -51   66    3     -1.63      0.00
  -48   66    3      2.26      0.00
  -45   66    3     -0.60      0.00
  -42   66    3      0.53      0.00
  -39   66    3      1.00      0.00
  -36   66    3      0.70      0.00
  -33   66    3     -0.12      0.00
  -30   66    3     -0.06      0.00
  -27   66    3     -0.86      0.00
  -24   66    3      1.35      0.00
  -21   66    3     -2.20      0.00
  -18   66    3      2.40      0.00
  -15   66    3     -2.56      0.00
  -12   66    3     -0.62      0.00
   -9   66    3      1.11      0.00
   -6   66    3     -0.48      0.00
  -59   67    3      1.45      0.00
  -56   67    3      3.12      0.00
  -53   67    3      1.25      0.00
  -50   67    3      0.69      0.00
  -47   67    3      1.11      0.00
  -44   67    3      0.27      0.00
  -41   67    3      1.23      0.00
  -38   67    3      0.97      0.00
  -35   67    3      1.63      0.00
  -32   67    3     -0.79      0.00
  -29   67    3      0.03      0.00
  -26   67    3      0.85      0.00
  -23   67    3     -1.45      0.00
  -20   67    3      1.91      0.00
  -17   67    3     -1.12      0.00
  -14   67    3      0.20      0.00
  -11   67    3     -0.20      0.00
   -8   67    3      1.34      0.00
  -58   68    3      1.10      0.00
  -55   68    3      3.37      0.00
  -52   68    3     -0.37      0.00
  -49   68    3      0.84      0.00
  -46   68    3      0.83      0.00
  -43   68    3      0.04      0.00
  -40   68    3      1.79      0.00
  -37   68    3      0.82      0.00
  -34   68    3      0.68      0.00
  -31   68    3     -0.35      0.00
  -28   68    3     -0.45      0.00
  -25   68    3      0.56      0.00
  -22   68    3     -0.64      0.00
  -19   68    3      0.48      0.00
  -16   68    3      0.85      0.00
  -13   68    3     -1.25      0.00
  -10   68    3      2.37      0.00
  -57   69    3      1.18      0.00
  -54   69    3      0.60      0.00
  -51   69    3     -0.56      0.00
  -48   69    3      0.37      0.00
  -45   69    3     -0.09      0.00
  -42   69    3      0.66      0.00
  -39   69    3      0.68      0.00
  -36   69    3      0.43      0.00
  -33   69    3      0.56      0.00
  -30   69    3     -1.81      0.00
  -27   69    3      1.57      0.00
  -24   69    3     -2.24      0.00
  -21   69    3      2.01      0.00
  -18   69    3     -1.08      0.00
  -15   69    3      1.54      0.00
  -12   69    3     -0.16      0.00
  -56   70    3      0.57      0.00
  -53   70    3     -0.20      0.00
  -50   70    3     -1.22      0.00
  -47   70    3      0.64      0.00
  -44   70    3     -0.65      0.00
  -41   70    3      0.33      0.00
  -38   70    3      0.46      0.00
  -35   70    3      0.03      0.00
  -32   70    3      0.29      0.00
  -29   70    3     -0.43      0.00
  -26   70    3     -0.50      0.00
  -23   70    3      1.44      0.00
  -20   70    3     -1.49      0.00
  -17   70    3      2.96      0.00
  -14   70    3     -1.27      0.00
  -52   71    3     -0.86      0.00
  -49   71    3     -0.16      0.00
  -46   71    3      0.10      0.00
  -43   71    3     -0.63      0.00
  -40   71    3      0.85      0.00
  -37   71    3     -0.34      0.00
  -34   71    3      2.07      0.00
  -31   71    3     -0.74      0.00
  -28   71    3      1.35      0.00
  -25   71    3     -0.44      0.00
  -22   71    3      1.68      0.00
  -19   71    3     -0.06      0.00
  -51   72    3     -1.07      0.00
  -48   72    3      0.49      0.00
  -45   72    3      0.41      0.00
  -42   72    3     -0.85      0.00
  -39   72    3      1.69      0.00
  -36   72    3      0.72      0.00
  -33   72    3      1.80      0.00
  -30   72    3      1.44      0.00
  -27   72    3     -0.97      0.00
  -24   72    3      3.33      0.00
  -21   72    3     -1.61      0.00
  -47   73    3      1.17      0.00
  -44   73    3     -1.05      0.00
  -41   73    3      1.27      0.00
  -38   73    3      0.62      0.00
  -35   73    3      2.34      0.00
  -32   73    3      1.40      0.00
  -29   73    3      0.19      0.00
  -26   73    3      0.95      0.00
  -43   74    3     -1.59      0.00
  -40   74    3      1.38      0.00
  -37   74    3      1.33      0.00
  -34   74    3      0.83      0.00
  -31   74    3      1.67      0.00
   -1    1    4     45.34      0.00
   -3    2    4    -26.60      0.00
    0    2    4    -11.53      0.00
   -5    3    4    -68.61      0.00
   -2    3    4      0.77      0.00
    1    3    4    -62.01      0.00
   -7    4    4    -77.16      0.00
   -4    4    4     14.06      0.00
   -1    4    4    -29.95      0.00
    2    4    4    -31.87      0.00
   -9    5    4    -38.17      0.00
   -6    5    4    -19.52      0.00
   -3    5    4     53.64      0.00
    0    5    4      1.10      0.00
    3    5    4    -11.73      0.00
  -11    6    4     20.40      0.00
   -8    6    4    -56.43      0.00
   -5    6    4    103.54      0.00
   -2    6    4     37.44      0.00
    1    6    4     29.23      0.00
    4    6    4      1.74      0.00
  -13    7    4     23.13      0.00
  -10    7    4    -19.02      0.00
   -7    7    4     48.15      0.00
   -4    7    4     90.52      0.00
   -1    7    4     42.58      0.00
    2    7    4     -5.38      0.00
    5    7    4     16.98      0.00
  -15    8    4      1.61      0.00
  -12    8    4     16.54      0.00
   -9    8    4    -10.07      0.00
   -6    8    4     86.52      0.00
   -3    8    4     41.00      0.00
    0    8    4      3.74      0.00
    3    8    4     -8.77      0.00
    6    8    4     17.55      0.00
  -17    9    4      0.15      0.00
  -14    9    4      3.37      0.00
  -11    9    4    -28.86      0.00
   -8    9    4     48.02      0.00
   -5    9    4      5.81      0.00
   -2    9    4     30.95      0.00
    1    9    4    -38.00      0.00
    4    9    4     18.61      0.00
    7    9    4     20.90      0.00
  -19   10    4      8.13      0.00
  -16   10    4    -17.50      0.00
  -13   10    4    -31.76      0.00
  -10   10    4     -1.30      0.00
   -7   10    4     -3.19      0.00
   -4   10    4     -0.10      0.00
   -1   10    4     -6.66      0.00
    2   10    4    -14.78      0.00
    5   10    4     28.48      0.00
    8   10    4     17.33      0.00
  -21   11    4      4.58      0.00
  -18   11    4    -16.96      0.00
  -15   11    4    -22.92      0.00
  -12   11    4    -56.65      0.00
   -9   11    4     32.89      0.00
   -6   11    4    -60.74      0.00
   -3   11    4     32.43      0.00
    0   11    4    -27.74      0.00
    3   11    4      7.37      0.00
    6   11    4     22.50      0.00
    9   11    4      3.01      0.00
  -23   12    4     -7.82      0.00
  -20   12    4      3.87      0.00
  -17   12    4    -24.15      0.00
  -14   12    4    -54.04      0.00
  -11   12    4     14.12      0.00
   -8   12    4    -25.40      0.00
   -5   12    4     -9.40      0.00
   -2   12    4     11.56      0.00
    1   12    4    -18.78      0.00
    4   12    4      4.85      0.00
    7   12    4      9.30      0.00
   10   12    4    -13.61      0.00
  -25   13    4      7.36      0.00
  -22   13    4      6.54      0.00
  -19   13    4    -17.00      0.00
  -16   13    4    -19.68      0.00
  -13   13    4    -26.26      0.00
  -10   13    4     36.60      0.00
   -7   13    4    -36.81      0.00
   -4   13    4     16.63      0.00
   -1   13    4     -2.47      0.00
    2   13    4    -24.18      0.00
    5   13    4      4.51      0.00
    8   13    4     -3.34      0.00
   11   13    4    -16.67      0.00
  -27   14    4     24.42      0.00
  -24   14    4      3.66      0.00
  -21   14    4     -1.62      0.00
  -18   14    4     -4.48      0.00
  -15   14    4    -20.25      0.00
  -12   14    4     42.27      0.00
   -9   14    4     -9.92      0.00
   -6   14    4      0.95      0.00
   -3   14    4      0.92      0.00
    0   14    4     -8.92      0.00
    3   14    4    -24.00      0.00
    6   14    4      5.30      0.00
    9   14    4    -18.22      0.00
   12   14    4      2.15      0.00
  -29   15    4      8.86      0.00
  -26   15    4     18.68      0.00
  -23   15    4      0.63      0.00
  -20   15    4      1.04      0.00
  -17   15    4      0.76      0.00
  -14   15    4     30.43      0.00
  -11   15    4     10.67      0.00
   -8   15    4      5.88      0.00
   -5   15    4    -16.16      0.00
   -2   15    4     12.51      0.00
    1   15    4    -25.99      0.00
    4   15    4    -11.09      0.00
    7   15    4     -2.93      0.00
   10   15    4    -20.92      0.00
   13   15    4      4.20      0.00
  -31   16    4     -3.92      0.00
  -28   16    4     15.63      0.00
  -25   16    4     11.87      0.00
  -22   16    4     -6.57      0.00
  -19   16    4     20.72      0.00
  -16   16    4      6.31      0.00
  -13   16    4     40.38      0.00
  -10   16    4    -23.23      0.00
   -7   16    4     15.66      0.00
   -4   16    4    -21.40      0.00
   -1   16    4     14.68      0.00
    2   16    4    -28.96      0.00
    5   16    4     -3.29      0.00
    8   16    4    -15.01      0.00
   11   16    4    -12.11      0.00
   14   16    4     -4.60      0.00
  -33   17    4     -8.63      0.00
  -30   17    4      3.81      0.00
  -27   17    4     14.84      0.00
  -24   17    4     -0.17      0.00
  -21   17    4     10.74      0.00
  -18   17    4      1.29      0.00
  -15   17    4     40.59      0.00
  -12   17    4    -30.32      0.00
   -9   17    4     17.87      0.00
   -6   17    4    -18.92      0.00
   -3   17    4     10.14      0.00
    0   17    4     -0.30      0.00
    3   17    4    -20.99      0.00
    6   17    4     -2.75      0.00
    9   17    4    -11.17      0.00
   12   17    4    -13.30      0.00
   15   17    4      2.11      0.00
  -35   18    4     -9.93      0.00
  -32   18    4     -1.35      0.00
  -29   18    4      5.40      0.00
  -26   18    4     15.49      0.00
  -23   18    4    -15.71      0.00
  -20   18    4     15.33      0.00
  -17   18    4     -0.65      0.00
  -14   18    4     13.14      0.00
  -11   18    4    -31.20      0.00
   -8   18    4     23.89      0.00
   -5   18    4    -15.94      0.00
   -2   18    4     22.87      0.00
    1   18    4     -9.52      0.00
    4   18    4    -10.67      0.00
    7   18    4      1.62      0.00
   10   18    4     -7.01      0.00
   13   18    4     -5.13      0.00
   16   18    4      1.61      0.00
  -37   19    4     -2.71      0.00
  -34   19    4     -8.97      0.00
  -31   19    4      8.98      0.00
  -28   19    4      3.97      0.00
  -25   19    4     -7.93      0.00
  -22   19    4     -6.36      0.00
  -19   19    4     -7.04      0.00
  -16   19    4     18.54      0.00
  -13   19    4    -29.33      0.00
  -10   19    4     14.19      0.00
   -7   19    4      5.24      0.00
   -4   19    4      4.36      0.00
   -1   19    4     19.91      0.00
    2   19    4    -15.03      0.00
    5   19    4      0.85      0.00
    8   19    4     10.25      0.00
   11   19    4    -11.48      0.00
   14   19    4      8.14      0.00
   17   19    4     -2.03      0.00
  -39   20    4     -3.69      0.00
  -36   20    4     -3.18      0.00
  -33   20    4      4.29      0.00
  -30   20    4     -1.69      0.00
  -27   20    4     -2.20      0.00
  -24   20    4    -24.19      0.00
  -21   20    4     -3.11      0.00
  -18   20    4      8.16      0.00
  -15   20    4     -6.84      0.00
  -12   20    4      0.02      0.00
   -9   20    4     10.58      0.00
   -6   20    4      9.16      0.00
   -3   20    4      7.56      0.00
    0   20    4      8.92      0.00
    3   20    4    -13.74      0.00
    6   20    4     13.50      0.00
    9   20    4      3.36      0.00
   12   20    4     -4.30      0.00
   15   20    4      7.41      0.00
   18   20    4     -2.97      0.00
  -41   21    4     -2.09      0.00
  -38   21    4      1.50      0.00
  -35   21    4     -2.47      0.00
  -32   21    4      3.87      0.00
  -29   21    4    -10.16      0.00
  -26   21    4    -16.25      0.00
  -23   21    4    -11.42      0.00
  -20   21    4      7.89      0.00
  -17   21    4      8.43      0.00
  -14   21    4     -5.79      0.00
  -11   21    4      8.67      0.00
   -8   21    4      6.56      0.00
   -5   21    4      1.23      0.00
   -2   21    4      8.11      0.00
    1   21    4     -5.79      0.00
    4   21    4     -3.86      0.00
    7   21    4     17.21      0.00
   10   21    4     -6.73      0.00
   13   21    4      2.76      0.00
   16   21    4      6.86      0.00
   19   21    4     -6.12      0.00
  -43   22    4      3.40      0.00
  -40   22    4     -2.69      0.00
  -37   22    4      0.58      0.00
  -34   22    4      1.98      0.00
  -31   22    4     -5.45      0.00
  -28   22    4    -11.05      0.00
  -25   22    4     -6.04      0.00
  -22   22    4     -3.79      0.00
  -19   22    4     31.00      0.00
  -16   22    4    -24.34      0.00
  -13   22    4     22.97      0.00
  -10   22    4    -18.79      0.00
   -7   22    4     12.89      0.00
   -4   22    4    -10.23      0.00
   -1   22    4      6.41      0.00
    2   22    4    -10.26      0.00
    5   22    4      8.50      0.00
    8   22    4      5.35      0.00
   11   22    4     -5.57      0.00
   14   22    4      6.46      0.00
   17   22    4      2.20      0.00
   20   22    4     -0.04      0.00
  -45   23    4      0.23      0.00
  -42   23    4      0.02      0.00
  -39   23    4     -1.36      0.00
  -36   23    4      3.97      0.00
  -33   23    4      0.86      0.00
  -30   23    4     -0.87      0.00
  -27   23    4     -4.93      0.00
  -24   23    4      2.22      0.00
  -21   23    4     15.42      0.00
  -18   23    4     -0.69      0.00
  -15   23    4     -8.00      0.00
  -12   23    4      2.12      0.00
   -9   23    4    -13.19      0.00
   -6   23    4      5.67      0.00
   -3   23    4     -6.40      0.00
    0   23    4      4.80      0.00
    3   23    4     -5.94      0.00
    6   23    4      9.09      0.00
    9   23    4     -2.72      0.00
   12   23    4     -4.44      0.00
   15   23    4     10.86      0.00
   18   23    4     -3.54      0.00
   21   23    4      2.12      0.00
  -47   24    4      0.49      0.00
  -44   24    4     -0.24      0.00
  -41   24    4      0.86      0.00
  -38   24    4      2.16      0.00
  -35   24    4      9.82      0.00
  -32   24    4      5.07      0.00
  -29   24    4     -0.78      0.00
  -26   24    4      8.53      0.00
  -23   24    4     -7.36      0.00
  -20   24    4     22.74      0.00
  -17   24    4    -31.21      0.00
  -14   24    4     15.65      0.00
  -11   24    4    -18.74      0.00
   -8   24    4      5.76      0.00
   -5   24    4      1.53      0.00
   -2   24    4      1.76      0.00
    1   24    4      2.63      0.00
    4   24    4     -2.61      0.00
    7   24    4      1.42      0.00
   10   24    4     -5.13      0.00
   13   24    4      0.73      0.00
   16   24    4      5.34      0.00
   19   24    4     -3.07      0.00
   22   24    4     -0.11      0.00
  -49   25    4      1.15      0.00
  -46   25    4     -0.09      0.00
  -43   25    4      1.99      0.00
  -40   25    4      1.87      0.00
  -37   25    4     12.03      0.00
  -34   25    4      6.65      0.00
  -31   25    4      8.19      0.00
  -28   25    4     -2.10      0.00
  -25   25    4     -0.17      0.00
  -22   25    4      3.01      0.00
  -19   25    4     -5.67      0.00
  -16   25    4     -6.47      0.00
  -13   25    4      6.63      0.00
  -10   25    4     -6.76      0.00
   -7   25    4     13.32      0.00
   -4   25    4     -0.21      0.00
   -1   25    4      5.83      0.00
    2   25    4     -2.59      0.00
    5   25    4     -5.56      0.00
    8   25    4      0.76      0.00
   11   25    4     -7.82      0.00
   14   25    4      5.67      0.00
   17   25    4     -0.30      0.00
   20   25    4     -4.45      0.00
   23   25    4      3.26      0.00
  -51   26    4      0.11      0.00
  -48   26    4      2.47      0.00
  -45   26    4     -1.80      0.00
  -42   26    4      5.47      0.00
  -39   26    4      3.33      0.00
  -36   26    4     11.02      0.00
  -33   26    4      4.26      0.00
  -30   26    4     -2.29      0.00
  -27   26    4      0.85      0.00
  -24   26    4     -6.20      0.00
  -21   26    4      5.40      0.00
  -18   26    4     -4.23      0.00
  -15   26    4      5.96      0.00
  -12   26    4      6.58      0.00
   -9   26    4      0.57      0.00
   -6   26    4     11.01      0.00
   -3   26    4     -3.76      0.00
    0   26    4      4.06      0.00
    3   26    4     -7.31      0.00
    6   26    4     -3.84      0.00
    9   26    4      0.12      0.00
   12   26    4     -5.07      0.00
   15   26    4      5.91      0.00
   18   26    4     -4.72      0.00
   21   26    4      0.57      0.00
   24   26    4      1.47      0.00
  -53   27    4      2.06      0.00
  -50   27    4     -0.96      0.00
  -47   27    4      0.59      0.00
  -44   27    4     -0.99      0.00
  -41   27    4      1.79      0.00
  -38   27    4      4.83      0.00
  -35   27    4      0.75      0.00
  -32   27    4      1.02      0.00
  -29   27    4     -2.85      0.00
  -26   27    4     -1.24      0.00
  -23   27    4      4.74      0.00
  -20   27    4     -0.11      0.00
  -17   27    4     11.07      0.00
  -14   27    4      1.36      0.00
  -11   27    4      6.22      0.00
   -8   27    4     -1.62      0.00
   -5   27    4      2.67      0.00
   -2   27    4     -3.83      0.00
    1   27    4      3.65      0.00
    4   27    4     -8.90      0.00
    7   27    4      3.84      0.00
   10   27    4     -3.10      0.00
   13   27    4     -0.73      0.00
   16   27    4      5.25      0.00
   19   27    4     -7.10      0.00
   22   27    4      4.29      0.00
   25   27    4     -0.22      0.00
  -55   28    4     -1.58      0.00
  -52   28    4     -0.64      0.00
  -49   28    4     -0.67      0.00
  -46   28    4     -4.41      0.00
  -43   28    4     -1.19      0.00
  -40   28    4     -0.81      0.00
  -37   28    4     -0.68      0.00
  -34   28    4      0.75      0.00
  -31   28    4      0.42      0.00
  -28   28    4      1.69      0.00
  -25   28    4      7.18      0.00
  -22   28    4     -3.80      0.00
  -19   28    4     16.07      0.00
  -16   28    4     -4.57      0.00
  -13   28    4      5.96      0.00
  -10   28    4     -5.57      0.00
   -7   28    4     -2.15      0.00
   -4   28    4     -0.07      0.00
   -1   28    4      2.21      0.00
    2   28    4      3.03      0.00
    5   28    4     -4.09      0.00
    8   28    4      5.14      0.00
   11   28    4     -4.56      0.00
   14   28    4      4.66      0.00
   17   28    4     -1.80      0.00
   20   28    4     -2.45      0.00
   23   28    4     -0.20      0.00
   26   28    4     -1.03      0.00
  -57   29    4     -3.99      0.00
  -54   29    4      0.77      0.00
  -51   29    4     -3.42      0.00
  -48   29    4     -2.67      0.00
  -45   29    4     -5.35      0.00
  -42   29    4     -1.87      0.00
  -39   29    4     -0.32      0.00
  -36   29    4     -0.45      0.00
  -33   29    4      4.66      0.00
  -30   29    4      6.57      0.00
  -27   29    4      1.88      0.00
  -24   29    4      5.58      0.00
  -21   29    4     -4.47      0.00
  -18   29    4     13.79      0.00
  -15   29    4    -13.01      0.00
  -12   29    4      6.20      0.00
   -9   29    4    -11.30      0.00
   -6   29    4      5.03      0.00
   -3   29    4      1.93      0.00
    0   29    4      9.02      0.00
    3   29    4     -1.08      0.00
    6   29    4      0.05      0.00
    9   29    4      2.06      0.00
   12   29    4     -3.51      0.00
   15   29    4      5.05      0.00
   18   29    4     -5.77      0.00
   21   29    4     -2.70      0.00
   24   29    4     -0.24      0.00
   27   29    4     -4.93      0.00
  -59   30    4      0.24      0.00
  -56   30    4     -1.09      0.00
  -53   30    4     -0.93      0.00
  -50   30    4     -3.20      0.00
  -47   30    4     -2.61      0.00
  -44   30    4     -4.04      0.00
  -41   30    4      3.26      0.00
  -38   30    4     -1.10      0.00
  -35   30    4      6.48      0.00
  -32   30    4      7.58      0.00
  -29   30    4      1.99      0.00
  -26   30    4      5.31      0.00
  -23   30    4    -10.86      0.00
  -20   30    4     11.17      0.00
  -17   30    4     -4.97      0.00
  -14   30    4     -3.45      0.00
  -11   30    4      2.93      0.00
   -8   30    4     -5.46      0.00
   -5   30    4     10.68      0.00
   -2   30    4      4.67      0.00
    1   30    4      5.35      0.00
    4   30    4     -3.33      0.00
    7   30    4     -0.65      0.00
   10   30    4     -0.03      0.00
   13   30    4     -0.93      0.00
   16   30    4      0.93      0.00
   19   30    4     -6.00      0.00
   22   30    4     -0.88      0.00
   25   30    4     -0.98      0.00
   28   30    4     -1.30      0.00
  -61   31    4      1.90      0.00
  -58   31    4      0.99      0.00
  -55   31    4     -0.54      0.00
  -52   31    4     -0.29      0.00
  -49   31    4     -1.87      0.00
  -46   31    4     -0.37      0.00
  -43   31    4      0.64      0.00
  -40   31    4      4.15      0.00
  -37   31    4      1.57      0.00
  -34   31    4      6.46      0.00
  -31   31    4      5.40      0.00
  -28   31    4     -2.55      0.00
  -25   31    4     -2.50      0.00
  -22   31    4     -3.93      0.00
  -19   31    4      8.33      0.00
  -16   31    4     -6.83      0.00
  -13   31    4      5.44      0.00
  -10   31    4     -0.69      0.00
   -7   31    4      3.42      0.00
   -4   31    4      7.56      0.00
   -1   31    4      2.22      0.00
    2   31    4     -0.48      0.00
    5   31    4     -5.04      0.00
    8   31    4      0.15      0.00
   11   31    4      0.05      0.00
   14   31    4     -1.12      0.00
   17   31    4      1.58      0.00
   20   31    4     -6.08      0.00
   23   31    4      4.86      0.00
   26   31    4     -1.03      0.00
   29   31    4      3.00      0.00
  -63   32    4      3.01      0.00
  -60   32    4      1.30      0.00
  -57   32    4      1.07      0.00
  -54   32    4      0.28      0.00
  -51   32    4     -0.14      0.00
  -48   32    4      1.42      0.00
  -45   32    4     -0.29      0.00
  -42   32    4      4.35      0.00
  -39   32    4     -0.70      0.00
  -36   32    4      2.37      0.00
  -33   32    4      4.41      0.00
  -30   32    4     -1.86      0.00
  -27   32    4     -1.47      0.00
  -24   32    4     -6.46      0.00
  -21   32    4      5.40      0.00
  -18   32    4      1.55      0.00
  -15   32    4     -1.96      0.00
  -12   32    4      6.23      0.00
   -9   32    4     -1.70      0.00
   -6   32    4      1.75      0.00
   -3   32    4      5.16      0.00
    0   32    4     -4.86      0.00
    3   32    4      0.61      0.00
    6   32    4     -6.15      0.00
    9   32    4      4.73      0.00
   12   32    4     -2.17      0.00
   15   32    4      3.72      0.00
   18   32    4     -1.47      0.00
   21   32    4      2.02      0.00
   24   32    4      2.81      0.00
   27   32    4      3.53      0.00
   30   32    4      0.97      0.00
  -65   33    4      4.93      0.00
  -62   33    4     -1.39      0.00
  -59   33    4      2.30      0.00
  -56   33    4     -1.88      0.00
  -53   33    4      2.35      0.00
  -50   33    4     -0.45      0.00
  -47   33    4      1.80      0.00
  -44   33    4      0.06      0.00
  -41   33    4     -0.22      0.00
  -38   33    4     -2.04      0.00
  -35   33    4      0.97      0.00
  -32   33    4      1.98      0.00
  -29   33    4     -1.90      0.00
  -26   33    4     -6.12      0.00
  -23   33    4      2.34      0.00
  -20   33    4     -0.40      0.00
  -17   33    4      0.93      0.00
  -14   33    4      0.60      0.00
  -11   33    4      1.62      0.00
   -8   33    4     -4.11      0.00
   -5   33    4      1.35      0.00
   -2   33    4      0.58      0.00
    1   33    4     -2.71      0.00
    4   33    4      0.90      0.00
    7   33    4     -2.54      0.00
   10   33    4      6.98      0.00
   13   33    4     -3.26      0.00
   16   33    4      7.43      0.00
   19   33    4     -2.78      0.00
   22   33    4      4.80      0.00
   25   33    4      2.21      0.00
   28   33    4      1.76      0.00
   31   33    4      2.00      0.00
  -67   34    4      2.62      0.00
  -64   34    4      0.24      0.00
  -61   34    4     -3.36      0.00
  -58   34    4      0.03      0.00
  -55   34    4     -0.55      0.00
  -52   34    4      1.50      0.00
  -49   34    4     -0.07      0.00
  -46   34    4      0.30      0.00
  -43   34    4     -2.32      0.00
  -40   34    4     -3.02      0.00
  -37   34    4     -1.46      0.00
  -34   34    4      2.48      0.00
  -31   34    4      0.16      0.00
  -28   34    4     -4.40      0.00
  -25   34    4     -2.77      0.00
  -22   34    4     -0.40      0.00
  -19   34    4     -1.39      0.00
  -16   34    4      1.54      0.00
  -13   34    4     -1.97      0.00
  -10   34    4      2.10      0.00
   -7   34    4     -9.63      0.00
   -4   34    4      8.39      0.00
   -1   34    4     -4.17      0.00
    2   34    4      4.45      0.00
    5   34    4     -1.61      0.00
    8   34    4      4.28      0.00
   11   34    4      1.14      0.00
   14   34    4      2.43      0.00
   17   34    4      1.22      0.00
   20   34    4      0.71      0.00
   23   34    4      0.73      0.00
   26   34    4      3.05      0.00
   29   34    4     -0.82      0.00
   32   34    4      4.20      0.00
  -69   35    4     -0.84      0.00
  -66   35    4      1.82      0.00
  -63   35    4     -6.43      0.00
  -60   35    4     -0.78      0.00
  -57   35    4     -1.25      0.00
  -54   35    4      1.76      0.00
  -51   35    4      0.72      0.00
  -48   35    4     -0.90      0.00
  -45   35    4     -0.57      0.00
  -42   35    4     -5.30      0.00
  -39   35    4     -0.01      0.00
  -36   35    4      0.03      0.00
  -33   35    4      2.56      0.00
  -30   35    4     -1.12      0.00
  -27   35    4     -6.87      0.00
  -24   35    4      2.01      0.00
  -21   35    4     -3.82      0.00
  -18   35    4      1.68      0.00
  -15   35    4      1.30      0.00
  -12   35    4     -1.03      0.00
   -9   35    4     -2.57      0.00
   -6   35    4     -2.94      0.00
   -3   35    4      7.12      0.00
    0   35    4     -1.31      0.00
    3   35    4      4.82      0.00
    6   35    4     -1.52      0.00
    9   35    4      4.40      0.00
   12   35    4     -1.56      0.00
   15   35    4      0.85      0.00
   18   35    4     -0.12      0.00
   21   35    4     -2.28      0.00
   24   35    4      2.50      0.00
   27   35    4      0.59      0.00
   30   35    4      1.99      0.00
   33   35    4      2.58      0.00
  -71   36    4     -2.11      0.00
  -68   36    4      0.00      0.00
  -65   36    4     -1.94      0.00
  -62   36    4     -4.77      0.00
  -59   36    4      0.71      0.00
  -56   36    4      1.07      0.00
  -53   36    4      2.22      0.00
  -50   36    4     -1.03      0.00
  -47   36    4      0.07      0.00
  -44   36    4     -3.91      0.00
  -41   36    4     -1.53      0.00
  -38   36    4      1.66      0.00
  -35   36    4      1.49      0.00
  -32   36    4      2.55      0.00
  -29   36    4     -4.79      0.00
  -26   36    4      1.17      0.00
  -23   36    4     -0.36      0.00
  -20   36    4     -0.76      0.00
  -17   36    4      5.23      0.00
  -14   36    4     -4.10      0.00
  -11   36    4      3.52      0.00
   -8   36    4     -8.36      0.00
   -5   36    4      4.94      0.00
   -2   36    4      3.67      0.00
    1   36    4      0.24      0.00
    4   36    4      2.13      0.00
    7   36    4     -0.49      0.00
   10   36    4     -0.38      0.00
   13   36    4     -1.60      0.00
   16   36    4     -2.06      0.00
   19   36    4     -1.08      0.00
   22   36    4     -0.98      0.00
   25   36    4      2.58      0.00
   28   36    4      2.23      0.00
   31   36    4      2.00      0.00
   34   36    4      0.46      0.00
  -73   37    4     -1.67      0.00
  -70   37    4     -0.98      0.00
  -67   37    4      2.36      0.00
  -64   37    4     -3.48      0.00
  -61   37    4     -0.98      0.00
  -58   37    4      3.04      0.00
  -55   37    4      0.47      0.00
  -52   37    4      2.01      0.00
  -49   37    4     -2.69      0.00
  -46   37    4      0.05      0.00
  -43   37    4     -3.90      0.00
  -40   37    4      3.56      0.00
  -37   37    4      1.47      0.00
  -34   37    4      3.74      0.00
  -31   37    4      1.00      0.00
  -28   37    4      0.09      0.00
  -25   37    4      2.73      0.00
  -22   37    4     -0.06      0.00
  -19   37    4      0.33      0.00
  -16   37    4      1.34      0.00
  -13   37    4     -2.42      0.00
  -10   37    4     -2.24      0.00
   -7   37    4     -3.11      0.00
   -4   37    4      3.54      0.00
   -1   37    4      3.44      0.00
    2   37    4     -1.92      0.00
    5   37    4      2.20      0.00
    8   37    4     -4.15      0.00
   11   37    4      1.27      0.00
   14   37    4     -6.63      0.00
   17   37    4      2.53      0.00
   20   37    4     -4.07      0.00
   23   37    4      3.86      0.00
   26   37    4      1.53      0.00
   29   37    4      3.03      0.00
   32   37    4     -0.31      0.00
   35   37    4     -1.08      0.00
  -72   38    4     -0.20      0.00
  -69   38    4      3.32      0.00
  -66   38    4      1.04      0.00
  -63   38    4     -1.98      0.00
  -60   38    4      0.93      0.00
  -57   38    4      2.11      0.00
  -54   38    4      0.19      0.00
  -51   38    4     -0.61      0.00
  -48   38    4     -1.21      0.00
  -45   38    4     -1.21      0.00
  -42   38    4      1.31      0.00
  -39   38    4      4.83      0.00
  -36   38    4      2.17      0.00
  -33   38    4      6.10      0.00
  -30   38    4     -0.21      0.00
  -27   38    4      4.51      0.00
  -24   38    4     -1.66      0.00
  -21   38    4     -2.49      0.00
  -18   38    4      0.75      0.00
  -15   38    4     -3.94      0.00
  -12   38    4     -0.47      0.00
   -9   38    4     -2.50      0.00
   -6   38    4     -2.83      0.00
   -3   38    4      6.77      0.00
    0   38    4     -1.00      0.00
    3   38    4     -0.07      0.00
    6   38    4      0.23      0.00
    9   38    4     -3.11      0.00
   12   38    4     -1.20      0.00
   15   38    4     -2.42      0.00
   18   38    4      0.07      0.00
   21   38    4      1.06      0.00
   24   38    4      1.71      0.00
   27   38    4      3.04      0.00
   30   38    4     -0.67      0.00
   33   38    4     -0.70      0.00
  -71   39    4      2.48      0.00
  -68   39    4      3.46      0.00
  -65   39    4     -0.36      0.00
  -62   39    4     -3.38      0.00
  -59   39    4      3.49      0.00
  -56   39    4     -1.40      0.00
  -53   39    4      1.61      0.00
  -50   39    4     -1.10      0.00
  -47   39    4     -0.49      0.00
  -44   39    4      1.81      0.00
  -41   39    4      4.35      0.00
  -38   39    4      3.41      0.00
  -35   39    4      4.77      0.00
  -32   39    4      2.67      0.00
  -29   39    4      1.98      0.00
  -26   39    4     -1.77      0.00
  -23   39    4     -4.11      0.00
  -20   39    4     -2.08      0.00
  -17   39    4     -2.38      0.00
  -14   39    4      1.97      0.00
  -11   39    4     -3.47      0.00
   -8   39    4      2.69      0.00
   -5   39    4     -3.58      0.00
   -2   39    4      9.75      0.00
    1   39    4     -4.54      0.00
    4   39    4      4.54      0.00
    7   39    4     -4.52      0.00
   10   39    4      2.20      0.00
   13   39    4     -5.28      0.00
   16   39    4      2.72      0.00
   19   39    4     -1.47      0.00
   22   39    4      2.73      0.00
   25   39    4      0.76      0.00
   28   39    4      1.41      0.00
   31   39    4     -2.03      0.00
   34   39    4     -0.14      0.00
  -73   40    4      1.14      0.00
  -70   40    4      3.35      0.00
  -67   40    4     -0.05      0.00
  -64   40    4     -2.48      0.00
  -61   40    4     -1.17      0.00
  -58   40    4      2.87      0.00
  -55   40    4      0.36      0.00
  -52   40    4      2.37      0.00
  -49   40    4     -0.74      0.00
  -46   40    4      1.49      0.00
  -43   40    4      3.66      0.00
  -40   40    4      3.10      0.00
  -37   40    4      2.22      0.00
  -34   40    4      3.55      0.00
  -31   40    4      0.27      0.00
  -28   40    4     -0.98      0.00
  -25   40    4     -3.55      0.00
  -22   40    4     -3.24      0.00
  -19   40    4      1.78      0.00
  -16   40    4      2.03      0.00
  -13   40    4      1.13      0.00
  -10   40    4      3.44      0.00
   -7   40    4     -2.78      0.00
   -4   40    4      4.66      0.00
   -1   40    4      5.57      0.00
    2   40    4     -2.00      0.00
    5   40    4      2.74      0.00
    8   40    4     -2.26      0.00
   11   40    4     -1.68      0.00
   14   40    4      0.19      0.00
   17   40    4     -1.17      0.00
   20   40    4      1.98      0.00
   23   40    4      0.72      0.00
   26   40    4      0.93      0.00
   29   40    4      0.04      0.00
   32   40    4     -1.37      0.00
  -72   41    4      1.61      0.00
  -69   41    4     -0.06      0.00
  -66   41    4     -0.25      0.00
  -63   41    4     -3.51      0.00
  -60   41    4      4.21      0.00
  -57   41    4      2.47      0.00
  -54   41    4      2.58      0.00
  -51   41    4      2.41      0.00
  -48   41    4     -2.73      0.00
  -45   41    4      4.25      0.00
  -42   41    4      0.62      0.00
  -39   41    4      0.86      0.00
  -36   41    4      1.87      0.00
  -33   41    4      1.15      0.00
  -30   41    4      0.43      0.00
  -27   41    4     -0.95      0.00
  -24   41    4     -1.02      0.00
  -21   41    4      4.97      0.00
  -18   41    4      1.24      0.00
  -15   41    4      8.09      0.00
  -12   41    4     -2.51      0.00
   -9   41    4      5.71      0.00
   -6   41    4     -4.06      0.00
   -3   41    4      8.81      0.00
    0   41    4      1.16      0.00
    3   41    4      0.46      0.00
    6   41    4     -1.17      0.00
    9   41    4     -1.46      0.00
   12   41    4     -1.62      0.00
   15   41    4     -0.48      0.00
   18   41    4      0.68      0.00
   21   41    4      0.82      0.00
   24   41    4      1.92      0.00
   27   41    4     -0.11      0.00
   30   41    4     -0.12      0.00
  -71   42    4      0.99      0.00
  -68   42    4     -0.57      0.00
  -65   42    4     -0.21      0.00
  -62   42    4      1.19      0.00
  -59   42    4      4.94      0.00
  -56   42    4      2.71      0.00
  -53   42    4      1.91      0.00
  -50   42    4     -2.43      0.00
  -47   42    4     -0.96      0.00
  -44   42    4      2.31      0.00
  -41   42    4     -2.07      0.00
  -38   42    4      2.25      0.00
  -35   42    4      0.57      0.00
  -32   42    4      4.42      0.00
  -29   42    4     -0.35      0.00
  -26   42    4      4.50      0.00
  -23   42    4      2.20      0.00
  -20   42    4      5.10      0.00
  -17   42    4      4.17      0.00
  -14   42    4     -0.23      0.00
  -11   42    4      2.35      0.00
   -8   42    4     -0.77      0.00
   -5   42    4      0.65      0.00
   -2   42    4      6.86      0.00
    1   42    4     -1.16      0.00
    4   42    4     -2.04      0.00
    7   42    4     -0.17      0.00
   10   42    4     -4.75      0.00
   13   42    4      2.31      0.00
   16   42    4     -2.33      0.00
   19   42    4      1.97      0.00
   22   42    4      2.33      0.00
   25   42    4     -0.23      0.00
   28   42    4      0.67      0.00
   31   42    4     -2.11      0.00
  -70   43    4     -0.30      0.00
  -67   43    4      1.61      0.00
  -64   43    4      0.36      0.00
  -61   43    4      2.72      0.00
  -58   43    4      3.49      0.00
  -55   43    4     -1.07      0.00
  -52   43    4     -0.52      0.00
  -49   43    4     -5.62      0.00
  -46   43    4      2.75      0.00
  -43   43    4     -0.57      0.00
  -40   43    4      0.38      0.00
  -37   43    4      2.76      0.00
  -34   43    4      3.18      0.00
  -31   43    4      2.93      0.00
  -28   43    4      2.73      0.00
  -25   43    4      1.77      0.00
  -22   43    4      3.41      0.00
  -19   43    4     -1.22      0.00
  -16   43    4      1.96      0.00
  -13   43    4     -3.23      0.00
  -10   43    4      1.21      0.00
   -7   43    4     -0.55      0.00
   -4   43    4      1.01      0.00
   -1   43    4      4.20      0.00
    2   43    4     -3.85      0.00
    5   43    4     -1.34      0.00
    8   43    4     -3.17      0.00
   11   43    4      0.85      0.00
   14   43    4     -1.84      0.00
   17   43    4      2.39      0.00
   20   43    4      0.31      0.00
   23   43    4      2.83      0.00
   26   43    4     -1.97      0.00
   29   43    4     -0.64      0.00
  -72   44    4      0.89      0.00
  -69   44    4      0.64      0.00
  -66   44    4      0.46      0.00
  -63   44    4      0.76      0.00
  -60   44    4      0.03      0.00
  -57   44    4      0.12      0.00
  -54   44    4     -2.88      0.00
  -51   44    4     -3.48      0.00
  -48   44    4     -0.42      0.00
  -45   44    4      4.03      0.00
  -42   44    4     -0.94      0.00
  -39   44    4      4.09      0.00
  -36   44    4     -0.51      0.00
  -33   44    4      3.80      0.00
  -30   44    4     -2.54      0.00
  -27   44    4      1.14      0.00
  -24   44    4     -2.24      0.00
  -21   44    4     -2.84      0.00
  -18   44    4     -0.35      0.00
  -15   44    4     -3.99      0.00
  -12   44    4      0.68      0.00
   -9   44    4     -0.23      0.00
   -6   44    4     -0.76      0.00
   -3   44    4      1.47      0.00
    0   44    4      1.91      0.00
    3   44    4     -5.56      0.00
    6   44    4      1.17      0.00
    9   44    4     -3.32      0.00
   12   44    4      2.33      0.00
   15   44    4     -0.18      0.00
   18   44    4      1.08      0.00
   21   44    4      2.45      0.00
   24   44    4     -0.92      0.00
   27   44    4     -1.33      0.00
  -71   45    4     -0.18      0.00
  -68   45    4     -0.19      0.00
  -65   45    4      0.11      0.00
  -62   45    4     -2.21      0.00
  -59   45    4      0.29      0.00
  -56   45    4     -2.55      0.00
  -53   45    4     -1.54      0.00
  -50   45    4     -0.49      0.00
  -47   45    4      4.14      0.00
  -44   45    4      2.90      0.00
  -41   45    4      0.18      0.00
  -38   45    4     -0.32      0.00
  -35   45    4     -2.11      0.00
  -32   45    4     -3.73      0.00
  -29   45    4     -3.52      0.00
  -26   45    4     -3.91      0.00
  -23   45    4     -3.21      0.00
  -20   45    4     -1.98      0.00
  -17   45    4     -1.48      0.00
  -14   45    4      0.81      0.00
  -11   45    4     -0.93      0.00
   -8   45    4      2.13      0.00
   -5   45    4     -2.12      0.00
   -2   45    4      3.11      0.00
    1   45    4     -0.71      0.00
    4   45    4     -2.15      0.00
    7   45    4     -1.28      0.00
   10   45    4      2.36      0.00
   13   45    4     -0.93      0.00
   16   45    4      2.76      0.00
   19   45    4      0.51      0.00
   22   45    4      1.20      0.00
   25   45    4     -0.37      0.00
  -70   46    4      0.38      0.00
  -67   46    4     -1.00      0.00
  -64   46    4      0.60      0.00
  -61   46    4     -1.64      0.00
  -58   46    4      0.85      0.00
  -55   46    4     -0.88      0.00
  -52   46    4      0.39      0.00
  -49   46    4      3.23      0.00
  -46   46    4      3.85      0.00
  -43   46    4     -0.41      0.00
  -40   46    4     -1.67      0.00
  -37   46    4     -5.32      0.00
  -34   46    4     -4.78      0.00
  -31   46    4     -4.92      0.00
  -28   46    4     -3.35      0.00
  -25   46    4     -0.69      0.00
  -22   46    4     -1.64      0.00
  -19   46    4      3.38      0.00
  -16   46    4     -0.61      0.00
  -13   46    4      2.77      0.00
  -10   46    4      0.58      0.00
   -7   46    4      0.76      0.00
   -4   46    4      0.13      0.00
   -1   46    4      4.06      0.00
    2   46    4     -2.53      0.00
    5   46    4     -0.73      0.00
    8   46    4      1.12      0.00
   11   46    4      0.07      0.00
   14   46    4      2.71      0.00
   17   46    4      0.46      0.00
   20   46    4      2.00      0.00
   23   46    4      1.70      0.00
   26   46    4     -0.25      0.00
  -72   47    4      0.64      0.00
  -69   47    4      0.68      0.00
  -66   47    4      2.25      0.00
  -63   47    4      0.53      0.00
  -60   47    4      1.33      0.00
  -57   47    4      0.80      0.00
  -54   47    4     -0.56      0.00
  -51   47    4      2.71      0.00
  -48   47    4      0.92      0.00
  -45   47    4      1.78      0.00
  -42   47    4     -2.36      0.00
  -39   47    4     -4.86      0.00
  -36   47    4     -3.64      0.00
  -33   47    4     -3.89      0.00
  -30   47    4      0.14      0.00
  -27   47    4      1.44      0.00
  -24   47    4      2.21      0.00
  -21   47    4      4.80      0.00
  -18   47    4      0.53      0.00
  -15   47    4      4.14      0.00
  -12   47    4      0.07      0.00
   -9   47    4      2.22      0.00
   -6   47    4      1.23      0.00
   -3   47    4      2.13      0.00
    0   47    4      2.31      0.00
    3   47    4     -2.09      0.00
    6   47    4     -0.98      0.00
    9   47    4      2.44      0.00
   12   47    4     -0.15      0.00
   15   47    4      2.17      0.00
   18   47    4      2.65      0.00
   21   47    4      1.09      0.00
   24   47    4      4.58      0.00
  -71   48    4      3.56      0.00
  -68   48    4      2.33      0.00
  -65   48    4      3.33      0.00
  -62   48    4      1.28      0.00
  -59   48    4      0.20      0.00
  -56   48    4     -0.55      0.00
  -53   48    4     -0.59      0.00
  -50   48    4      0.66      0.00
  -47   48    4     -0.15      0.00
  -44   48    4      1.81      0.00
  -41   48    4     -3.28      0.00
  -38   48    4     -0.51      0.00
  -35   48    4     -1.93      0.00
  -32   48    4      3.43      0.00
  -29   48    4      2.01      0.00
  -26   48    4      5.76      0.00
  -23   48    4      2.40      0.00
  -20   48    4      3.65      0.00
  -17   48    4      0.18      0.00
  -14   48    4      2.59      0.00
  -11   48    4      1.19      0.00
   -8   48    4      2.05      0.00
   -5   48    4      2.38      0.00
   -2   48    4      2.90      0.00
    1   48    4      0.03      0.00
    4   48    4     -3.22      0.00
    7   48    4      2.92      0.00
   10   48    4     -2.20      0.00
   13   48    4      3.09      0.00
   16   48    4      1.49      0.00
   19   48    4      2.43      0.00
   22   48    4      4.42      0.00
  -70   49    4      3.72      0.00
  -67   49    4      2.58      0.00
  -64   49    4      1.58      0.00
  -61   49    4     -0.92      0.00
  -58   49    4     -1.40      0.00
  -55   49    4     -2.52      0.00
  -52   49    4      0.81      0.00
  -49   49    4     -1.72      0.00
  -46   49    4      3.48      0.00
  -43   49    4      2.76      0.00
  -40   49    4     -1.38      0.00
  -37   49    4      2.38      0.00
  -34   49    4      1.03      0.00
  -31   49    4      3.01      0.00
  -28   49    4      3.16      0.00
  -25   49    4      1.69      0.00
  -22   49    4      2.17      0.00
  -19   49    4     -2.03      0.00
  -16   49    4      2.11      0.00
  -13   49    4      1.32      0.00
  -10   49    4      1.00      0.00
   -7   49    4      3.68      0.00
   -4   49    4      2.64      0.00
   -1   49    4      1.43      0.00
    2   49    4     -1.08      0.00
    5   49    4     -1.50      0.00
    8   49    4      0.89      0.00
   11   49    4     -0.51      0.00
   14   49    4      1.29      0.00
   17   49    4      3.84      0.00
   20   49    4      1.37      0.00
  -69   50    4      2.03      0.00
  -66   50    4     -0.32      0.00
  -63   50    4     -0.01      0.00
  -60   50    4     -2.83      0.00
  -57   50    4     -1.53      0.00
  -54   50    4     -0.03      0.00
  -51   50    4     -0.01      0.00
  -48   50    4      1.06      0.00
  -45   50    4      7.32      0.00
  -42   50    4     -0.89      0.00
  -39   50    4      1.75      0.00
  -36   50    4     -1.94      0.00
  -33   50    4      1.10      0.00
  -30   50    4     -1.81      0.00
  -27   50    4      1.35      0.00
  -24   50    4     -1.02      0.00
  -21   50    4     -1.66      0.00
  -18   50    4     -0.88      0.00
  -15   50    4      1.57      0.00
  -12   50    4      0.85      0.00
   -9   50    4      2.25      0.00
   -6   50    4      3.46      0.00
   -3   50    4      3.13      0.00
    0   50    4      0.19      0.00
    3   50    4     -2.51      0.00
    6   50    4      1.79      0.00
    9   50    4     -2.23      0.00
   12   50    4      0.90      0.00
   15   50    4      2.95      0.00
   18   50    4      1.35      0.00
   21   50    4      3.44      0.00
  -71   51    4      1.57      0.00
  -68   51    4     -0.76      0.00
  -65   51    4     -0.31      0.00
  -62   51    4     -1.06      0.00
  -59   51    4     -0.76      0.00
  -56   51    4      0.38      0.00
  -53   51    4      1.60      0.00
  -50   51    4     -0.39      0.00
  -47   51    4      4.63      0.00
  -44   51    4      3.87      0.00
  -41   51    4     -3.55      0.00
  -38   51    4     -2.72      0.00
  -35   51    4     -3.39      0.00
  -32   51    4     -3.83      0.00
  -29   51    4     -1.11      0.00
  -26   51    4     -0.12      0.00
  -23   51    4     -1.61      0.00
  -20   51    4     -2.13      0.00
  -17   51    4      0.23      0.00
  -14   51    4      1.33      0.00
  -11   51    4     -0.26      0.00
   -8   51    4      3.39      0.00
   -5   51    4      4.15      0.00
   -2   51    4      1.10      0.00
    1   51    4     -0.64      0.00
    4   51    4     -0.40      0.00
    7   51    4      0.11      0.00
   10   51    4     -0.23      0.00
   13   51    4      1.04      0.00
   16   51    4      3.27      0.00
   19   51    4      1.85      0.00
  -70   52    4      1.54      0.00
  -67   52    4     -0.97      0.00
  -64   52    4      1.25      0.00
  -61   52    4      0.22      0.00
  -58   52    4      0.77      0.00
  -55   52    4      2.09      0.00
  -52   52    4     -0.84      0.00
  -49   52    4      0.59      0.00
  -46   52    4      4.92      0.00
  -43   52    4     -3.29      0.00
  -40   52    4     -4.26      0.00
  -37   52    4     -5.44      0.00
  -34   52    4     -3.34      0.00
  -31   52    4     -1.99      0.00
  -28   52    4      1.36      0.00
  -25   52    4      1.31      0.00
  -22   52    4     -3.20      0.00
  -19   52    4     -0.48      0.00
  -16   52    4     -0.34      0.00
  -13   52    4     -1.02      0.00
  -10   52    4      1.28      0.00
   -7   52    4      2.27      0.00
   -4   52    4      3.60      0.00
   -1   52    4     -0.76      0.00
    2   52    4     -0.92      0.00
    5   52    4      1.23      0.00
    8   52    4      0.72      0.00
   11   52    4     -0.94      0.00
   14   52    4      4.41      0.00
   17   52    4      1.35      0.00
  -69   53    4      1.36      0.00
  -66   53    4      0.88      0.00
  -63   53    4      0.95      0.00
  -60   53    4      0.29      0.00
  -57   53    4      1.24      0.00
  -54   53    4     -0.94      0.00
  -51   53    4     -1.32      0.00
  -48   53    4      2.38      0.00
  -45   53    4      1.05      0.00
  -42   53    4     -3.28      0.00
  -39   53    4     -5.12      0.00
  -36   53    4     -1.25      0.00
  -33   53    4     -0.85      0.00
  -30   53    4      2.38      0.00
  -27   53    4      4.03      0.00
  -24   53    4     -1.79      0.00
  -21   53    4     -2.53      0.00
  -18   53    4     -1.79      0.00
  -15   53    4     -1.64      0.00
  -12   53    4     -1.74      0.00
   -9   53    4     -0.09      0.00
   -6   53    4      2.50      0.00
   -3   53    4      0.10      0.00
    0   53    4     -1.66      0.00
    3   53    4      1.03      0.00
    6   53    4      0.89      0.00
    9   53    4      0.85      0.00
   12   53    4      0.84      0.00
   15   53    4      3.58      0.00
  -68   54    4      0.69      0.00
  -65   54    4     -0.63      0.00
  -62   54    4     -0.54      0.00
  -59   54    4     -0.67      0.00
  -56   54    4     -0.11      0.00
  -53   54    4     -2.56      0.00
  -50   54    4      1.37      0.00
  -47   54    4      3.43      0.00
  -44   54    4      0.48      0.00
  -41   54    4     -2.04      0.00
  -38   54    4     -0.45      0.00
  -35   54    4      0.33      0.00
  -32   54    4      4.03      0.00
  -29   54    4      2.29      0.00
  -26   54    4      2.45      0.00
  -23   54    4     -5.33      0.00
  -20   54    4     -2.09      0.00
  -17   54    4     -2.88      0.00
  -14   54    4     -3.20      0.00
  -11   54    4     -2.24      0.00
   -8   54    4     -1.31      0.00
   -5   54    4      0.58      0.00
   -2   54    4     -1.83      0.00
    1   54    4     -0.91      0.00
    4   54    4      0.59      0.00
    7   54    4      2.33      0.00
   10   54    4     -1.69      0.00
   13   54    4      3.63      0.00
  -67   55    4     -2.08      0.00
  -64   55    4     -2.20      0.00
  -61   55    4     -2.00      0.00
  -58   55    4      0.81      0.00
  -55   55    4     -2.38      0.00
  -52   55    4      0.53      0.00
  -49   55    4      4.49      0.00
  -46   55    4      2.18      0.00
  -43   55    4      2.88      0.00
  -40   55    4     -1.80      0.00
  -37   55    4      1.39      0.00
  -34   55    4      2.19      0.00
  -31   55    4      2.08      0.00
  -28   55    4      1.60      0.00
  -25   55    4     -2.53      0.00
  -22   55    4     -4.28      0.00
  -19   55    4     -1.66      0.00
  -16   55    4     -3.80      0.00
  -13   55    4     -2.64      0.00
  -10   55    4     -4.56      0.00
   -7   55    4     -0.44      0.00
   -4   55    4     -1.60      0.00
   -1   55    4     -2.59      0.00
    2   55    4      0.25      0.00
    5   55    4      0.20      0.00
    8   55    4      0.89      0.00
   11   55    4     -0.44      0.00
   14   55    4      3.15      0.00
  -66   56    4     -3.74      0.00
  -63   56    4     -1.58      0.00
  -60   56    4      0.35      0.00
  -57   56    4      0.20      0.00
  -54   56    4     -1.60      0.00
  -51   56    4      3.71      0.00
  -48   56    4      3.00      0.00
  -45   56    4      3.23      0.00
  -42   56    4     -0.37      0.00
  -39   56    4      0.16      0.00
  -36   56    4     -1.43      0.00
  -33   56    4      3.26      0.00
  -30   56    4     -0.91      0.00
  -27   56    4      0.58      0.00
  -24   56    4     -2.75      0.00
  -21   56    4     -1.24      0.00
  -18   56    4     -1.49      0.00
  -15   56    4     -2.32      0.00
  -12   56    4     -4.22      0.00
   -9   56    4     -2.48      0.00
   -6   56    4     -1.45      0.00
   -3   56    4     -2.10      0.00
    0   56    4     -1.44      0.00
    3   56    4     -0.49      0.00
    6   56    4      1.44      0.00
    9   56    4     -0.52      0.00
   12   56    4      0.22      0.00
  -68   57    4     -2.18      0.00
  -65   57    4     -0.90      0.00
  -62   57    4     -0.27      0.00
  -59   57    4      2.08      0.00
  -56   57    4     -2.37      0.00
  -53   57    4     -0.04      0.00
  -50   57    4      3.80      0.00
  -47   57    4      0.34      0.00
  -44   57    4      2.38      0.00
  -41   57    4     -1.78      0.00
  -38   57    4     -2.03      0.00
  -35   57    4      1.19      0.00
  -32   57    4      1.26      0.00
  -29   57    4      0.44      0.00
  -26   57    4      1.70      0.00
  -23   57    4     -0.28      0.00
  -20   57    4      1.31      0.00
  -17   57    4     -1.09      0.00
  -14   57    4     -1.06      0.00
  -11   57    4     -4.09      0.00
   -8   57    4     -0.67      0.00
   -5   57    4     -1.59      0.00
   -2   57    4     -1.93      0.00
    1   57    4      0.29      0.00
    4   57    4      0.43      0.00
    7   57    4      1.51      0.00
   10   57    4     -0.60      0.00
  -67   58    4     -0.73      0.00
  -64   58    4      0.29      0.00
  -61   58    4      0.90      0.00
  -58   58    4     -1.44      0.00
  -55   58    4     -3.10      0.00
  -52   58    4      1.61      0.00
  -49   58    4      0.76      0.00
  -46   58    4      2.00      0.00
  -43   58    4     -0.96      0.00
  -40   58    4     -0.20      0.00
  -37   58    4     -1.33      0.00
  -34   58    4      3.80      0.00
  -31   58    4      2.37      0.00
  -28   58    4      2.05      0.00
  -25   58    4      3.78      0.00
  -22   58    4      1.43      0.00
  -19   58    4      1.31      0.00
  -16   58    4      1.23      0.00
  -13   58    4     -2.83      0.00
  -10   58    4     -0.96      0.00
   -7   58    4     -1.12      0.00
   -4   58    4     -1.04      0.00
   -1   58    4      0.62      0.00
    2   58    4      1.43      0.00
    5   58    4      1.59      0.00
    8   58    4      1.95      0.00
  -66   59    4      0.25      0.00
  -63   59    4     -0.74      0.00
  -60   59    4     -1.51      0.00
  -57   59    4     -3.01      0.00
  -54   59    4     -1.46      0.00
  -51   59    4      2.55      0.00
  -48   59    4      1.36      0.00
  -45   59    4      1.09      0.00
  -42   59    4      1.19      0.00
  -39   59    4     -0.78      0.00
  -36   59    4      3.86      0.00
  -33   59    4      3.97      0.00
  -30   59    4      2.58      0.00
  -27   59    4      3.30      0.00
  -24   59    4      2.98      0.00
  -21   59    4      1.09      0.00
  -18   59    4      2.48      0.00
  -15   59    4     -0.54      0.00
  -12   59    4     -1.67      0.00
   -9   59    4     -1.11      0.00
   -6   59    4     -0.31      0.00
   -3   59    4      0.73      0.00
    0   59    4      2.56      0.00
    3   59    4      2.38      0.00
    6   59    4      2.00      0.00
  -65   60    4     -1.52      0.00
  -62   60    4     -1.38      0.00
  -59   60    4     -2.97      0.00
  -56   60    4     -0.74      0.00
  -53   60    4      1.87      0.00
  -50   60    4      2.18      0.00
  -47   60    4      3.03      0.00
  -44   60    4      0.11      0.00
  -41   60    4      2.10      0.00
  -38   60    4      2.08      0.00
  -35   60    4      3.44      0.00
  -32   60    4      3.56      0.00
  -29   60    4     -0.07      0.00
  -26   60    4      2.67      0.00
  -23   60    4      1.11      0.00
  -20   60    4      0.78      0.00
  -17   60    4      2.16      0.00
  -14   60    4     -2.70      0.00
  -11   60    4     -1.03      0.00
   -8   60    4     -0.87      0.00
   -5   60    4      0.63      0.00
   -2   60    4      2.90      0.00
    1   60    4      2.77      0.00
    4   60    4      1.76      0.00
  -64   61    4     -0.51      0.00
  -61   61    4     -2.60      0.00
  -58   61    4      0.55      0.00
  -55   61    4      1.70      0.00
  -52   61    4      1.96      0.00
  -49   61    4      3.65      0.00
  -46   61    4     -0.48      0.00
  -43   61    4      2.39      0.00
  -40   61    4      0.81      0.00
  -37   61    4      3.08      0.00
  -34   61    4      1.10      0.00
  -31   61    4     -0.20      0.00
  -28   61    4     -1.40      0.00
  -25   61    4      1.83      0.00
  -22   61    4     -1.10      0.00
  -19   61    4      2.95      0.00
  -16   61    4     -2.47      0.00
  -13   61    4     -1.00      0.00
  -10   61    4     -1.95      0.00
   -7   61    4      0.22      0.00
   -4   61    4      2.34      0.00
   -1   61    4      2.17      0.00
    2   61    4      2.22      0.00
  -63   62    4      0.43      0.00
  -60   62    4     -1.11      0.00
  -57   62    4      2.94      0.00
  -54   62    4      1.66      0.00
  -51   62    4      1.30      0.00
  -48   62    4      2.11      0.00
  -45   62    4     -0.80      0.00
  -42   62    4      1.47      0.00
  -39   62    4      2.37      0.00
  -36   62    4     -0.63      0.00
  -33   62    4     -0.26      0.00
  -30   62    4     -2.81      0.00
  -27   62    4     -0.41      0.00
  -24   62    4      0.90      0.00
  -21   62    4      0.33      0.00
  -18   62    4      0.61      0.00
  -15   62    4     -2.11      0.00
  -12   62    4     -1.46      0.00
   -9   62    4     -0.57      0.00
   -6   62    4      0.91      0.00
   -3   62    4      2.28      0.00
    0   62    4      1.16      0.00
  -62   63    4     -1.46      0.00
  -59   63    4      1.63      0.00
  -56   63    4      2.94      0.00
  -53   63    4     -0.63      0.00
  -50   63    4      3.35      0.00
  -47   63    4     -1.04      0.00
  -44   63    4      1.35      0.00
  -41   63    4      1.60      0.00
  -38   63    4      0.86      0.00
  -35   63    4     -1.21      0.00
  -32   63    4     -1.57      0.00
  -29   63    4     -1.87      0.00
  -26   63    4      2.09      0.00
  -23   63    4     -0.42      0.00
  -20   63    4      2.50      0.00
  -17   63    4     -2.11      0.00
  -14   63    4     -0.23      0.00
  -11   63    4     -1.08      0.00
   -8   63    4     -0.18      0.00
   -5   63    4      2.27      0.00
   -2   63    4      0.51      0.00
  -61   64    4     -0.79      0.00
  -58   64    4      2.95      0.00
  -55   64    4      1.61      0.00
  -52   64    4      1.18      0.00
  -49   64    4      2.36      0.00
  -46   64    4      0.54      0.00
  -43   64    4      0.93      0.00
  -40   64    4      2.90      0.00
  -37   64    4     -1.04      0.00
  -34   64    4     -0.27      0.00
  -31   64    4     -1.26      0.00
  -28   64    4      0.98      0.00
  -25   64    4      1.30      0.00
  -22   64    4      1.89      0.00
  -19   64    4     -0.54      0.00
  -16   64    4      0.65      0.00
  -13   64    4     -1.33      0.00
  -10   64    4      0.15      0.00
   -7   64    4      1.00      0.00
   -4   64    4      1.36      0.00
  -60   65    4      1.51      0.00
  -57   65    4      4.15      0.00
  -54   65    4      0.48      0.00
  -51   65    4      3.45      0.00
  -48   65    4      0.84      0.00
  -45   65    4      0.38      0.00
  -42   65    4      2.03      0.00
  -39   65    4      0.62      0.00
  -36   65    4      0.18      0.00
  -33   65    4     -0.60      0.00
  -30   65    4     -0.49      0.00
  -27   65    4      2.26      0.00
  -24   65    4      0.56      0.00
  -21   65    4      1.34      0.00
  -18   65    4      0.01      0.00
  -15   65    4     -0.24      0.00
  -12   65    4      0.01      0.00
   -9   65    4      0.02      0.00
   -6   65    4      1.97      0.00
  -59   66    4      3.23      0.00
  -56   66    4      2.26      0.00
  -53   66    4      1.35      0.00
  -50   66    4      0.64      0.00
  -47   66    4      0.25      0.00
  -44   66    4     -1.38      0.00
  -41   66    4      1.80      0.00
  -38   66    4     -0.54      0.00
  -35   66    4      0.04      0.00
  -32   66    4     -1.99      0.00
  -29   66    4      1.14      0.00
  -26   66    4      0.08      0.00
  -23   66    4      2.22      0.00
  -20   66    4     -1.51      0.00
  -17   66    4      1.87      0.00
  -14   66    4     -1.56      0.00
  -11   66    4      0.34      0.00
   -8   66    4      1.46      0.00
  -58   67    4      2.35      0.00
  -55   67    4     -0.67      0.00
  -52   67    4     -0.63      0.00
  -49   67    4     -1.04      0.00
  -46   67    4     -2.71      0.00
  -43   67    4     -0.42      0.00
  -40   67    4     -0.29      0.00
  -37   67    4     -0.44      0.00
  -34   67    4     -1.87      0.00
  -31   67    4     -1.89      0.00
  -28   67    4      0.98      0.00
  -25   67    4      1.25      0.00
  -22   67    4     -0.78      0.00
  -19   67    4      1.42      0.00
  -16   67    4     -1.32      0.00
  -13   67    4      0.17      0.00
  -10   67    4      0.38      0.00
  -57   68    4     -1.48      0.00
  -54   68    4     -1.64      0.00
  -51   68    4     -2.79      0.00
  -48   68    4     -1.53      0.00
  -45   68    4     -3.14      0.00
  -42   68    4      0.16      0.00
  -39   68    4     -0.68      0.00
  -36   68    4     -1.06      0.00
  -33   68    4     -3.20      0.00
  -30   68    4      0.65      0.00
  -27   68    4      0.58      0.00
  -24   68    4      1.87      0.00
  -21   68    4     -1.36      0.00
  -18   68    4      1.28      0.00
  -15   68    4     -1.05      0.00
  -12   68    4     -0.32      0.00
  -53   69    4     -2.31      0.00
  -50   69    4     -0.80      0.00
  -47   69    4     -2.26      0.00
  -44   69    4     -0.77      0.00
  -41   69    4      0.66      0.00
  -38   69    4     -0.54      0.00
  -35   69    4     -1.82      0.00
  -32   69    4     -0.85      0.00
  -29   69    4      0.88      0.00
  -26   69    4      3.34      0.00
  -23   69    4     -1.90      0.00
  -20   69    4      2.20      0.00
  -17   69    4     -1.35      0.00
  -14   69    4     -0.05      0.00
  -52   70    4     -0.50      0.00
  -49   70    4      0.20      0.00
  -46   70    4     -1.04      0.00
  -43   70    4      1.16      0.00
  -40   70    4      0.97      0.00
  -37   70    4     -0.53      0.00
  -34   70    4     -1.37      0.00
  -31   70    4      1.16      0.00
  -28   70    4      1.94      0.00
  -25   70    4      1.23      0.00
  -22   70    4     -0.24      0.00
  -19   70    4      0.24      0.00
  -51   71    4      1.25      0.00
  -48   71    4     -0.19      0.00
  -45   71    4      0.30      0.00
  -42   71    4      2.07      0.00
  -39   71    4      0.45      0.00
  -36   71    4     -1.44      0.00
  -33   71    4      0.81      0.00
  -30   71    4     -0.13      0.00
  -27   71    4      3.24      0.00
  -24   71    4     -1.97      0.00
  -21   71    4      1.45      0.00
  -47   72    4     -0.39      0.00
  -44   72    4      1.25      0.00
  -41   72    4      1.14      0.00
  -38   72    4     -0.97      0.00
  -35   72    4     -1.03      0.00
  -32   72    4     -0.10      0.00
  -29   72    4      1.18      0.00
  -26   72    4     -0.58      0.00
  -40   73    4      0.11      0.00
  -37   73    4     -2.60      0.00
  -34   73    4      0.26      0.00
  -31   73    4     -1.06      0.00
    0    1    5    -29.19      0.00
   -2    2    5    -37.16      0.00
    1    2    5    -28.06      0.00
   -4    3    5    -32.95      0.00
   -1    3    5     -8.09      0.00
    2    3    5     12.49      0.00
   -6    4    5     12.45      0.00
   -3    4    5     -6.84      0.00
    0    4    5     18.67      0.00
    3    4    5     55.53      0.00
   -8    5    5     35.65      0.00
   -5    5    5      4.25      0.00
   -2    5    5     14.18      0.00
    1    5    5     47.90      0.00
    4    5    5     39.23      0.00
  -10    6    5     34.24      0.00
   -7    6    5      0.70      0.00
   -4    6    5     21.96      0.00
   -1    6    5      4.45      0.00
    2    6    5     39.17      0.00
    5    6    5     12.41      0.00
  -12    7    5     26.38      0.00
   -9    7    5     -5.92      0.00
   -6    7    5      6.67      0.00
   -3    7    5    -10.79      0.00
    0    7    5      1.64      0.00
    3    7    5      3.14      0.00
    6    7    5      0.38      0.00
  -14    8    5      3.80      0.00
  -11    8    5     16.53      0.00
   -8    8    5    -42.92      0.00
   -5    8    5      8.62      0.00
   -2    8    5    -39.57      0.00
    1    8    5     -6.94      0.00
    4    8    5     -2.95      0.00
    7    8    5     -8.37      0.00
  -16    9    5     -2.91      0.00
  -13    9    5     20.49      0.00
  -10    9    5    -41.74      0.00
   -7    9    5    -15.48      0.00
   -4    9    5    -17.95      0.00
   -1    9    5    -28.59      0.00
    2    9    5     -5.10      0.00
    5    9    5     -1.16      0.00
    8    9    5     -7.73      0.00
  -18   10    5      2.23      0.00
  -15   10    5      6.71      0.00
  -12   10    5     -3.28      0.00
   -9   10    5    -43.42      0.00
   -6   10    5      8.18      0.00
   -3   10    5    -14.04      0.00
    0   10    5    -17.20      0.00
    3   10    5     10.58      0.00
    6   10    5     -7.96      0.00
    9   10    5    -10.72      0.00
  -20   11    5      4.18      0.00
  -17   11    5      5.92      0.00
  -14   11    5     13.14      0.00
  -11   11    5    -26.95      0.00
   -8   11    5      5.95      0.00
   -5   11    5     14.55      0.00
   -2   11    5     -3.38      0.00
    1   11    5     -2.88      0.00
    4   11    5      7.24      0.00
    7   11    5    -13.85      0.00
   10   11    5     -6.64      0.00
[truncated: 1,718,908 more chars]
